# Supplementary material for: Synthesis of 1,3-disubstituted bicyclo[1.1.0]butanes via directed bridgehead functionalization
Source: Chem Sci. 2021 Apr 27;12(21):7480–5. doi: 10.1039/d1sc01836a (PMC8171340; doi:10.1039/d1sc01836a)
Supplement: SC-012-D1SC01836A-s002 [file SC-012-D1SC01836A-s002.cif]

# Electronic Supplementary Material (ESI) for Chemical Science.
# This journal is © The Royal Society of Chemistry 2021

####################################################################### 
# 
# This file contains crystal structure data downloaded from the 
# Cambridge Structural Database (CSD) hosted by the Cambridge 
# Crystallographic Data Centre (CCDC).
# 
# Full information about CCDC data access policies and citation 
# guidelines are available at http://www.ccdc.cam.ac.uk/access/V1 
# 
# Audit and citation data items may have been added by the CCDC. 
# Please retain this information to preserve the provenance of 
# this file and to allow appropriate attribution of the data. 
# 
#######################################################################

data_11-300K
_database_code_depnum_ccdc_archive 'CCDC 2074459'
loop_
_audit_author_name
_audit_author_address
'Kirsten Christensen'
;University of Oxford
United Kingdom
;
_audit_update_record             
;
2021-03-31 deposited with the CCDC.	2021-04-27 downloaded from the CCDC.
;
#==============================================================================
_audit_creation_date             2019-11-26
_audit_creation_method           'CRYSTALS_ver_14.61_build_7356 '

_oxford_structure_analysis_title '7248 or 7246 Andie 300K'
_chemical_name_systematic        .
_chemical_melting_point          'not measured'

_cell_length_a                   6.2560(3)
_cell_length_b                   7.6732(3)
_cell_length_c                   28.1296(8)
_cell_angle_alpha                90
_cell_angle_beta                 90
_cell_angle_gamma                90
_cell_volume                     1350.32(9)

_symmetry_cell_setting           orthorhombic
_symmetry_space_group_name_H-M   'P 21 21 21 '
_symmetry_space_group_name_Hall  'P 2ac 2ab'
loop_
_symmetry_equiv_pos_as_xyz
x,y,z
-x+1/2,-y,z+1/2
x+1/2,-y+1/2,-z
-x,y+1/2,-z+1/2

loop_
_atom_type_symbol
_atom_type_scat_dispersion_real
_atom_type_scat_dispersion_imag
_atom_type_scat_Cromer_Mann_a1
_atom_type_scat_Cromer_Mann_b1
_atom_type_scat_Cromer_Mann_a2
_atom_type_scat_Cromer_Mann_b2
_atom_type_scat_Cromer_Mann_a3
_atom_type_scat_Cromer_Mann_b3
_atom_type_scat_Cromer_Mann_a4
_atom_type_scat_Cromer_Mann_b4
_atom_type_scat_Cromer_Mann_c
_atom_type_scat_source
C 0.0181 0.0091 2.3100 20.8439 1.0200 10.2075 1.5886 0.5687 0.8650 51.6512
0.2156 'International Tables Vol C 4.2.6.8 and 6.1.1.4'
H 0.0000 0.0000 0.4930 10.5109 0.3229 26.1257 0.1402 3.1424 0.0408 57.7998
0.0030 'International Tables Vol C 4.2.6.8 and 6.1.1.4'
O 0.0492 0.0322 3.0485 13.2771 2.2868 5.7011 1.5463 0.3239 0.8670 32.9089
0.2508 'International Tables Vol C 4.2.6.8 and 6.1.1.4'
S 0.3331 0.5567 6.9053 1.4679 5.2034 22.2151 1.4379 0.2536 1.5863 56.1720
0.8669 'International Tables Vol C 4.2.6.8 and 6.1.1.4'


_cell_formula_units_Z            4

# Given Formula = C16 H14 O2 S1 
# Dc =      1.33 Fooo =    568.00 Mu =     20.81 M =    270.35
# Found Formula = C16 H14 O2 S1 
# Dc =      1.33 FOOO =    568.00 Mu =     20.81 M =    270.35

_chemical_formula_sum            'C16 H14 O2 S'
_chemical_formula_moiety         'C16 H14 O2 S'
_chemical_compound_source        .
_chemical_formula_weight         270.35


_cell_measurement_reflns_used    2206
_cell_measurement_theta_min      3.16
_cell_measurement_theta_max      76.82
_cell_measurement_temperature    300

_exptl_crystal_description       plate
_exptl_crystal_colour            clear_pale_colourless
_exptl_crystal_size_min          0.08
_exptl_crystal_size_mid          0.10
_exptl_crystal_size_max          0.14

_exptl_crystal_density_diffrn    1.330
_exptl_crystal_density_meas      'not measured'
_exptl_crystal_density_method    'not measured'
# Non-dispersive F(000): 
_exptl_crystal_F_000             568
_exptl_absorpt_coefficient_mu    2.081

# Sheldrick geometric approximatio 0.81 0.85 
_exptl_absorpt_correction_type   multi-scan
_exptl_absorpt_process_details   
; 
 CrysAlisPro (Rigaku Oxford Diffraction, 2017) 
;
_exptl_absorpt_correction_T_min  0.82
_exptl_absorpt_correction_T_max  0.85
_diffrn_measurement_device_type  'Oxford Diffraction SuperNova'
_diffrn_measurement_device       Area
_diffrn_radiation_monochromator  'focussing mirrors'
_diffrn_radiation_type           'Cu K\a'
_diffrn_radiation_wavelength     1.54184
_diffrn_measurement_method       \w

# If a reference occurs more than once, delete the author 
# and date from subsequent references. 
_computing_data_collection       'SuperNova, (Oxford Diffraction, 2010)'
_computing_cell_refinement       
; 
 CrysAlisPro (Rigaku Oxford Diffraction, 2017) 
;
_computing_data_reduction        
; 
 CrysAlisPro (Rigaku Oxford Diffraction, 2017) 
;
_computing_structure_solution    'Superflip (Palatinus & Chapuis, 2007)'
_computing_structure_refinement  'CRYSTALS (Betteridge et al., 2003)'
_computing_publication_material  'CRYSTALS (Betteridge et al., 2003)'
_computing_molecular_graphics    'CAMERON (Watkin et al., 1996)'

_diffrn_standards_interval_time  .
_diffrn_standards_interval_count .
_diffrn_standards_number         0
_diffrn_standards_decay_%        .

_diffrn_ambient_temperature      300
_diffrn_reflns_number            4335
_diffrn_reflns_av_unetI/netI     0.029
_reflns_number_total             2516
_diffrn_reflns_av_R_equivalents  0.018
_diffrn_reflns_av_sigmaI/netI    0.0294
# Number of reflections without Friedels Law is 2516 
# Number of reflections with Friedels Law is 1669 
# Theoretical number of reflections is about 1429 

_diffrn_reflns_theta_min         3.142
_diffrn_reflns_theta_max         77.094
_diffrn_measured_fraction_theta_max 0.988

_diffrn_reflns_theta_full        74.781
_diffrn_measured_fraction_theta_full 0.995


_diffrn_reflns_limit_h_min       -6
_diffrn_reflns_limit_h_max       7
_diffrn_reflns_limit_k_min       -9
_diffrn_reflns_limit_k_max       8
_diffrn_reflns_limit_l_min       -35
_diffrn_reflns_limit_l_max       25
_reflns_limit_h_min              -7
_reflns_limit_h_max              7
_reflns_limit_k_min              0
_reflns_limit_k_max              9
_reflns_limit_l_min              0
_reflns_limit_l_max              35

_oxford_diffrn_Wilson_B_factor   5.15
_oxford_diffrn_Wilson_scale      0.03

_atom_sites_solution_primary     other #heavy,direct,difmap,geom,iterative
# _atom_sites_solution_secondary  difmap
_atom_sites_solution_hydrogens   difmap

_refine_diff_density_min         -0.13
_refine_diff_density_max         0.13


# The current dictionary definitions do not cover the 
# situation where the reflections used for refinement were 
# selected by a user-defined sigma threshold 

# Explicitly named reflections are ALWAYS excluded from R&wR 

# The values actually used during refinement 
_oxford_refine_reflns_threshold_expression_ref I>-3.0\s(I)
_refine_ls_number_restraints     0
_refine_ls_number_parameters     174
_refine_ls_number_reflns         2515
_oxford_refine_ls_R_factor_ref   0.0388
_refine_ls_wR_factor_ref         0.0943
_refine_ls_goodness_of_fit_ref   1.0021
_refine_ls_shift/su_max          0.0009521
_refine_ls_shift/su_mean         0.0000540


# Computed with no filters except I/sigma = -10 
_oxford_reflns_number_all        2516
_refine_ls_R_factor_all          0.0389
_refine_ls_wR_factor_all         0.0947

# Computed with no filters except I/sigma = +2 a la SHELX 
_reflns_threshold_expression     I>2.0\s(I)
_reflns_number_gt                2252
_refine_ls_R_factor_gt           0.0343
_refine_ls_wR_factor_gt          0.0884

# For an explanation, see Cooper & Watkin, Acta Cryst. (2016). B72, 661-683 
_oxford_Hooft_y                  -0.037(10) # for 813 Friedel pairs 
_oxford_Bijvoet_difference       -0.032(12) # for 813 Friedel pairs 
# (Similar to the Parsons(q).) 
_oxford_refined_Flack_x          -0.02(2) # for 847 Friedel pairs 
_refine_ls_abs_structure_Flack   -0.032(12)
_refine_ls_abs_structure_details 
; 
 Parsons, Flack & Wagner (2013), 
 813 Friedel Pairs 
;

# choose from: 
# rm (reference molecule of known chirality), 
# ad (anomolous dispersion - Flack), rmad (rm and ad), 
# syn (from synthesis), unk (unknown) or . (not applicable). 
_chemical_absolute_configuration ad


_refine_ls_structure_factor_coef Fsqd
_refine_ls_matrix_type           full
_refine_ls_hydrogen_treatment    constr #undef, noref, refall,
# refxyz, refU, constr or mixed
_refine_ls_weighting_scheme      calc
_refine_ls_weighting_details     
;
 Method= Modified Sheldrick 
 w=1/[\s^2^(F^2^) + ( 0.05P)^2^ + 0.09P] 
 ,where P=(max(Fo^2^,0) + 2Fc^2^)/3 
;

# Uequiv = arithmetic mean of Ui i.e. Ueqiv = (U1+U2+U3)/3

# Replace last . with number of unfound hydrogen atoms attached to an atom.

# ..._refinement_flags_... 
# . no refinement constraints           S special position constraint on site
# G rigid group refinement of site      R riding atom
# D distance or angle restraint on site T thermal displacement constraints
# U Uiso or Uij restraint (rigid bond)  P partial occupancy constraint


loop_
_atom_site_label
_atom_site_type_symbol
_atom_site_fract_x
_atom_site_fract_y
_atom_site_fract_z
_atom_site_U_iso_or_equiv
_atom_site_occupancy
_atom_site_adp_type
_atom_site_refinement_flags_posn
_atom_site_refinement_flags_adp
_atom_site_refinement_flags_occupancy
_atom_site_disorder_assembly
_atom_site_disorder_group
_atom_site_attached_hydrogens
C1 C 0.6095(5) 0.6321(4) 0.27277(9) 0.0833 1.0000 Uani . . . . . .
C2 C 0.5755(6) 0.6175(5) 0.22398(11) 0.1092 1.0000 Uani . . . . . .
C3 C 0.7282(8) 0.5455(4) 0.19574(9) 0.1163 1.0000 Uani . . . . . .
C4 C 0.9191(7) 0.4921(4) 0.21390(10) 0.1080 1.0000 Uani . . . . . .
C5 C 0.9581(5) 0.5075(4) 0.26231(9) 0.0846 1.0000 Uani . . . . . .
C6 C 0.8012(4) 0.5768(3) 0.29094(7) 0.0625 1.0000 Uani . . . . . .
S7 S 0.84612(10) 0.59323(8) 0.352723(18) 0.0659 1.0000 Uani . . . . . .
O8 O 0.7268(3) 0.7397(2) 0.36981(6) 0.0853 1.0000 Uani . . . . . .
O9 O 1.0723(3) 0.5882(3) 0.36100(6) 0.0908 1.0000 Uani . . . . . .
C10 C 0.7349(4) 0.4059(3) 0.37486(7) 0.0697 1.0000 Uani . . . . . .
C11 C 0.5161(4) 0.3765(4) 0.39444(8) 0.0774 1.0000 Uani . . . . . .
C12 C 0.7033(4) 0.3552(3) 0.42663(8) 0.0653 1.0000 Uani . . . . . .
C13 C 0.8427(6) 0.2471(3) 0.39489(8) 0.0818 1.0000 Uani . . . . . .
C14 C 0.7480(4) 0.4449(3) 0.47175(7) 0.0596 1.0000 Uani . . . . . .
C15 C 0.9513(4) 0.4465(4) 0.49098(9) 0.0802 1.0000 Uani . . . . . .
C16 C 0.9871(5) 0.5302(4) 0.53401(10) 0.0944 1.0000 Uani . . . . . .
C17 C 0.8237(5) 0.6089(3) 0.55822(8) 0.0852 1.0000 Uani . . . . . .
C18 C 0.6234(5) 0.6054(4) 0.53947(9) 0.0871 1.0000 Uani . . . . . .
C19 C 0.5852(4) 0.5233(4) 0.49636(9) 0.0787 1.0000 Uani . . . . . .
H11 H 0.5056 0.6706 0.2917 0.0999 1.0000 Uiso R . . . . .
H21 H 0.4484 0.6570 0.2114 0.1310 1.0000 Uiso R . . . . .
H31 H 0.7039 0.5329 0.1629 0.1401 1.0000 Uiso R . . . . .
H41 H 1.0268 0.4492 0.1940 0.1303 1.0000 Uiso R . . . . .
H51 H 1.0902 0.4733 0.2753 0.1025 1.0000 Uiso R . . . . .
H111 H 0.4251 0.4758 0.3996 0.0935 1.0000 Uiso R . . . . .
H112 H 0.4397 0.2742 0.3854 0.0938 1.0000 Uiso R . . . . .
H131 H 0.9971 0.2501 0.4006 0.0982 1.0000 Uiso R . . . . .
H132 H 0.7948 0.1334 0.3850 0.0972 1.0000 Uiso R . . . . .
H151 H 1.0653 0.3885 0.4746 0.0961 1.0000 Uiso R . . . . .
H161 H 1.1248 0.5332 0.5474 0.1134 1.0000 Uiso R . . . . .
H171 H 0.8456 0.6646 0.5878 0.1018 1.0000 Uiso R . . . . .
H181 H 0.5167 0.6593 0.5545 0.1053 1.0000 Uiso R . . . . .
H191 H 0.4467 0.5214 0.4834 0.0939 1.0000 Uiso R . . . . .
loop_
_atom_site_aniso_label
_atom_site_aniso_U_11
_atom_site_aniso_U_22
_atom_site_aniso_U_33
_atom_site_aniso_U_23
_atom_site_aniso_U_13
_atom_site_aniso_U_12
C1 0.0889(18) 0.0930(18) 0.0680(13) 0.0030(13) -0.0092(12) 0.0097(15)
C2 0.139(3) 0.112(2) 0.0771(17) 0.0150(18) -0.0346(19) 0.006(2)
C3 0.215(4) 0.0809(18) 0.0526(12) -0.0008(13) -0.015(2) 0.005(2)
C4 0.188(4) 0.0760(17) 0.0596(13) 0.0001(12) 0.0244(19) 0.033(2)
C5 0.117(2) 0.0700(15) 0.0663(13) 0.0050(12) 0.0173(14) 0.0222(15)
C6 0.0834(14) 0.0554(10) 0.0485(9) 0.0005(8) -0.0003(9) 0.0014(11)
S7 0.0786(3) 0.0683(3) 0.0509(2) -0.0034(2) -0.0025(2) -0.0026(3)
O8 0.1169(16) 0.0721(10) 0.0670(9) -0.0147(8) 0.0085(9) 0.0041(10)
O9 0.0768(11) 0.1159(15) 0.0797(11) 0.0086(11) -0.0156(9) -0.0102(11)
C10 0.0853(15) 0.0738(14) 0.0499(10) -0.0014(10) 0.0017(10) -0.0007(13)
C11 0.0803(16) 0.0886(18) 0.0632(12) -0.0031(12) -0.0043(11) -0.0152(14)
C12 0.0775(15) 0.0640(12) 0.0543(10) -0.0011(9) 0.0030(9) -0.0039(11)
C13 0.117(2) 0.0665(13) 0.0624(12) -0.0012(10) 0.0141(14) 0.0071(17)
C14 0.0726(12) 0.0539(11) 0.0522(9) 0.0075(8) 0.0007(9) -0.0026(9)
C15 0.0829(15) 0.0883(18) 0.0695(13) 0.0026(13) -0.0091(12) 0.0128(15)
C16 0.104(2) 0.105(2) 0.0740(15) 0.0058(16) -0.0315(15) 0.0020(18)
C17 0.132(2) 0.0732(14) 0.0504(10) 0.0063(10) -0.0070(14) -0.0156(19)
C18 0.106(2) 0.0840(17) 0.0715(14) -0.0178(14) 0.0212(14) -0.0114(17)
C19 0.0777(16) 0.0847(16) 0.0739(14) -0.0132(13) 0.0094(12) -0.0063(13)

_refine_ls_extinction_coef       20(4)
_refine_ls_extinction_method     'Larson (1970), Equation 22'
_oxford_refine_ls_scale          6.53(18)
loop_
_geom_bond_atom_site_label_1
_geom_bond_site_symmetry_1
_geom_bond_atom_site_label_2
_geom_bond_site_symmetry_2
_geom_bond_distance
_geom_bond_publ_flag
C1 . C2 . 1.394(4) yes
C1 . C6 . 1.371(3) yes
C1 . H11 . 0.890 no
C2 . C3 . 1.360(5) yes
C2 . H21 . 0.922 no
C3 . C4 . 1.362(5) yes
C3 . H31 . 0.942 no
C4 . C5 . 1.389(4) yes
C4 . H41 . 0.937 no
C5 . C6 . 1.376(3) yes
C5 . H51 . 0.941 no
C6 . S7 . 1.7651(19) yes
S7 . O8 . 1.4320(18) yes
S7 . O9 . 1.4344(17) yes
S7 . C10 . 1.714(3) yes
C10 . C11 . 1.492(3) yes
C10 . C12 . 1.520(3) yes
C10 . C13 . 1.503(4) yes
C11 . C12 . 1.489(3) yes
C11 . H111 . 0.962 no
C11 . H112 . 0.954 no
C12 . C13 . 1.499(3) yes
C12 . C14 . 1.471(3) yes
C13 . H131 . 0.979 no
C13 . H132 . 0.963 no
C14 . C15 . 1.382(3) yes
C14 . C19 . 1.371(3) yes
C15 . C16 . 1.388(4) yes
C15 . H151 . 0.959 no
C16 . C17 . 1.369(4) yes
C16 . H161 . 0.941 no
C17 . C18 . 1.360(4) yes
C17 . H171 . 0.946 no
C18 . C19 . 1.387(4) yes
C18 . H181 . 0.892 no
C19 . H191 . 0.940 no
loop_
_geom_angle_atom_site_label_1
_geom_angle_site_symmetry_1
_geom_angle_atom_site_label_2
_geom_angle_site_symmetry_2
_geom_angle_atom_site_label_3
_geom_angle_site_symmetry_3
_geom_angle
_geom_angle_publ_flag
C2 . C1 . C6 . 118.4(3) yes
C2 . C1 . H11 . 120.2 no
C6 . C1 . H11 . 121.3 no
C1 . C2 . C3 . 120.0(3) yes
C1 . C2 . H21 . 119.0 no
C3 . C2 . H21 . 121.0 no
C2 . C3 . C4 . 121.3(3) yes
C2 . C3 . H31 . 120.1 no
C4 . C3 . H31 . 118.6 no
C3 . C4 . C5 . 119.8(3) yes
C3 . C4 . H41 . 120.8 no
C5 . C4 . H41 . 119.4 no
C4 . C5 . C6 . 118.8(3) yes
C4 . C5 . H51 . 120.8 no
C6 . C5 . H51 . 120.4 no
C5 . C6 . C1 . 121.7(2) yes
C5 . C6 . S7 . 119.36(19) yes
C1 . C6 . S7 . 118.95(18) yes
C6 . S7 . O8 . 107.67(11) yes
C6 . S7 . O9 . 108.35(11) yes
O8 . S7 . O9 . 118.74(13) yes
C6 . S7 . C10 . 103.48(10) yes
O8 . S7 . C10 . 108.94(12) yes
O9 . S7 . C10 . 108.60(13) yes
S7 . C10 . C11 . 129.3(2) yes
S7 . C10 . C12 . 127.96(18) yes
C11 . C10 . C12 . 59.24(15) yes
S7 . C10 . C13 . 129.3(2) yes
C11 . C10 . C13 . 98.7(2) yes
C12 . C10 . C13 . 59.46(15) yes
C10 . C11 . C12 . 61.31(15) yes
C10 . C11 . H111 . 118.6 no
C12 . C11 . H111 . 117.5 no
C10 . C11 . H112 . 119.0 no
C12 . C11 . H112 . 117.8 no
H111 . C11 . H112 . 113.3 no
C10 . C12 . C11 . 59.45(15) yes
C10 . C12 . C13 . 59.69(15) yes
C11 . C12 . C13 . 99.0(2) yes
C10 . C12 . C14 . 133.0(2) yes
C11 . C12 . C14 . 128.5(2) yes
C13 . C12 . C14 . 131.5(2) yes
C10 . C13 . C12 . 60.85(16) yes
C10 . C13 . H131 . 119.0 no
C12 . C13 . H131 . 117.5 no
C10 . C13 . H132 . 119.0 no
C12 . C13 . H132 . 119.5 no
H131 . C13 . H132 . 112.1 no
C12 . C14 . C15 . 121.2(2) yes
C12 . C14 . C19 . 120.0(2) yes
C15 . C14 . C19 . 118.8(2) yes
C14 . C15 . C16 . 119.6(3) yes
C14 . C15 . H151 . 119.6 no
C16 . C15 . H151 . 120.8 no
C15 . C16 . C17 . 121.1(3) yes
C15 . C16 . H161 . 120.6 no
C17 . C16 . H161 . 118.2 no
C16 . C17 . C18 . 119.1(2) yes
C16 . C17 . H171 . 121.9 no
C18 . C17 . H171 . 118.9 no
C17 . C18 . C19 . 120.4(3) yes
C17 . C18 . H181 . 119.7 no
C19 . C18 . H181 . 119.8 no
C18 . C19 . C14 . 120.9(3) yes
C18 . C19 . H191 . 120.3 no
C14 . C19 . H191 . 118.8 no

_iucr_refine_instructions_details 
;
#
# Punched on 26/11/19 at 13:49:08
#
#LIST     12                                                                    
BLOCK SCALE X'S  U'S 
CONT EXTPARAM 
CONT ENANTIO 
RIDE C   (   1,X'S) H   (  11,X'S) 
RIDE C   (   2,X'S) H   (  21,X'S) 
RIDE C   (   3,X'S) H   (  31,X'S) 
RIDE C   (   4,X'S) H   (  41,X'S) 
RIDE C   (   5,X'S) H   (  51,X'S) 
RIDE C   (  11,X'S) H   ( 111,X'S) H   ( 112,X'S) 
RIDE C   (  13,X'S) H   ( 131,X'S) H   ( 132,X'S) 
RIDE C   (  15,X'S) H   ( 151,X'S) 
RIDE C   (  16,X'S) H   ( 161,X'S) 
RIDE C   (  17,X'S) H   ( 171,X'S) 
RIDE C   (  18,X'S) H   ( 181,X'S) 
RIDE C   (  19,X'S) H   ( 191,X'S) 
END                                                                             
#
# Punched on 26/11/19 at 13:49:08
#
#LIST     16                                                                    
NO 
REM   HREST   START (DO NOT REMOVE THIS LINE) 
REM   HREST   END (DO NOT REMOVE THIS LINE) 
END                                                                             
;
####################################################################### 
# 
# This file contains crystal structure data downloaded from the 
# Cambridge Structural Database (CSD) hosted by the Cambridge 
# Crystallographic Data Centre (CCDC).
# 
# Full information about CCDC data access policies and citation 
# guidelines are available at http://www.ccdc.cam.ac.uk/access/V1 
# 
# Audit and citation data items may have been added by the CCDC. 
# Please retain this information to preserve the provenance of 
# this file and to allow appropriate attribution of the data. 
# 
#######################################################################

data_16
_database_code_depnum_ccdc_archive 'CCDC 2074462'
loop_
_audit_author_name
_audit_author_address
'Kirsten Christensen'
;University of Oxford
United Kingdom
;
_audit_update_record             
;
2021-03-31 deposited with the CCDC.	2021-04-27 downloaded from the CCDC.
;
#==============================================================================
_audit_creation_date             2020-03-16
_audit_creation_method           'CRYSTALS_ver_14.61_build_7453 '

_oxford_structure_analysis_title 7305
_chemical_name_systematic        .
_chemical_melting_point          'not measured'


_cell_length_a                   7.5201(2)
_cell_length_b                   6.1363(2)
_cell_length_c                   29.1109(7)
_cell_angle_alpha                90
_cell_angle_beta                 93.778(2)
_cell_angle_gamma                90
_cell_volume                     1340.42(7)

_symmetry_cell_setting           monoclinic
_symmetry_space_group_name_H-M   'P c '
_symmetry_space_group_name_Hall  'P -2yc'
loop_
_symmetry_equiv_pos_as_xyz
x,y,z
x,-y,z+1/2

loop_
_atom_type_symbol
_atom_type_scat_dispersion_real
_atom_type_scat_dispersion_imag
_atom_type_scat_Cromer_Mann_a1
_atom_type_scat_Cromer_Mann_b1
_atom_type_scat_Cromer_Mann_a2
_atom_type_scat_Cromer_Mann_b2
_atom_type_scat_Cromer_Mann_a3
_atom_type_scat_Cromer_Mann_b3
_atom_type_scat_Cromer_Mann_a4
_atom_type_scat_Cromer_Mann_b4
_atom_type_scat_Cromer_Mann_c
_atom_type_scat_source
C 0.0181 0.0091 2.3100 20.8439 1.0200 10.2075 1.5886 0.5687 0.8650 51.6512
0.2156 'International Tables Vol C 4.2.6.8 and 6.1.1.4'
H 0.0000 0.0000 0.4930 10.5109 0.3229 26.1257 0.1402 3.1424 0.0408 57.7998
0.0030 'International Tables Vol C 4.2.6.8 and 6.1.1.4'
F 0.0727 0.0534 3.5392 10.2825 2.6412 4.2944 1.5170 0.2615 1.0243 26.1476
0.2776 'International Tables Vol C 4.2.6.8 and 6.1.1.4'
O 0.0492 0.0322 3.0485 13.2771 2.2868 5.7011 1.5463 0.3239 0.8670 32.9089
0.2508 'International Tables Vol C 4.2.6.8 and 6.1.1.4'
S 0.3331 0.5567 6.9053 1.4679 5.2034 22.2151 1.4379 0.2536 1.5863 56.1720
0.8669 'International Tables Vol C 4.2.6.8 and 6.1.1.4'


_cell_formula_units_Z            4

# Given Formula = C16 H13 F1 O2 S1 
# Dc =      1.43 Fooo =    600.00 Mu =     22.45 M =    288.34
# Found Formula = C16 H13 F1 O2 S1 
# Dc =      1.43 FOOO =    600.00 Mu =     22.45 M =    288.34

_chemical_formula_sum            'C16 H13 F O2 S'
_chemical_formula_moiety         'C16 H13 F O2 S'
_chemical_compound_source        .
_chemical_formula_weight         288.34


_cell_measurement_reflns_used    5640
_cell_measurement_theta_min      5.87
_cell_measurement_theta_max      76.93
_cell_measurement_temperature    150

_exptl_crystal_description       block
_exptl_crystal_colour            clear_pale_colourless
_exptl_crystal_size_min          0.05
_exptl_crystal_size_mid          0.10
_exptl_crystal_size_max          0.20

_exptl_crystal_density_diffrn    1.429
_exptl_crystal_density_meas      'not measured'
_exptl_crystal_density_method    'not measured'
# Non-dispersive F(000): 
_exptl_crystal_F_000             600
_exptl_absorpt_coefficient_mu    2.245

# Sheldrick geometric approximatio 0.80 0.89 
_exptl_absorpt_correction_type   multi-scan
_exptl_absorpt_process_details   
; 
 CrysAlisPro (Rigaku Oxford Diffraction, 2017) 
;
_exptl_absorpt_correction_T_min  0.86
_exptl_absorpt_correction_T_max  0.89
_diffrn_measurement_device_type  'Oxford Diffraction SuperNova'
_diffrn_measurement_device       Area
_diffrn_radiation_monochromator  'focussing mirrors'
_diffrn_radiation_type           'Cu K\a'
_diffrn_radiation_wavelength     1.54184
_diffrn_measurement_method       \w

# If a reference occurs more than once, delete the author 
# and date from subsequent references. 
_computing_data_collection       'SuperNova, (Oxford Diffraction, 2010)'
_computing_cell_refinement       
; 
 CrysAlisPro (Rigaku Oxford Diffraction, 2017) 
;
_computing_data_reduction        
; 
 CrysAlisPro (Rigaku Oxford Diffraction, 2017) 
;
_computing_structure_solution    'Superflip (Palatinus & Chapuis, 2007)'
_computing_structure_refinement  'CRYSTALS (Betteridge et al., 2003)'
_computing_publication_material  'CRYSTALS (Betteridge et al., 2003)'
_computing_molecular_graphics    'CAMERON (Watkin et al., 1996)'

_diffrn_standards_interval_time  .
_diffrn_standards_interval_count .
_diffrn_standards_number         0
_diffrn_standards_decay_%        .

_diffrn_ambient_temperature      150
_diffrn_reflns_number            11889
_diffrn_reflns_av_unetI/netI     0.050
_reflns_number_total             3740
_diffrn_reflns_av_R_equivalents  0.033
_diffrn_reflns_av_sigmaI/netI    0.0507
# Number of reflections without Friedels Law is 3740 
# Number of reflections with Friedels Law is 2824 
# Theoretical number of reflections is about 2838 

_diffrn_reflns_theta_min         3.043
_diffrn_reflns_theta_max         77.111
_diffrn_measured_fraction_theta_max 0.989

_diffrn_reflns_theta_full        75.569
_diffrn_measured_fraction_theta_full 0.996


_diffrn_reflns_limit_h_min       -7
_diffrn_reflns_limit_h_max       9
_diffrn_reflns_limit_k_min       -7
_diffrn_reflns_limit_k_max       7
_diffrn_reflns_limit_l_min       -36
_diffrn_reflns_limit_l_max       33
_reflns_limit_h_min              -7
_reflns_limit_h_max              9
_reflns_limit_k_min              0
_reflns_limit_k_max              7
_reflns_limit_l_min              -36
_reflns_limit_l_max              33

_oxford_diffrn_Wilson_B_factor   2.42
_oxford_diffrn_Wilson_scale      0.02

_atom_sites_solution_primary     other #heavy,direct,difmap,geom,iterative
# _atom_sites_solution_secondary  difmap
_atom_sites_solution_hydrogens   difmap

_refine_diff_density_min         -0.21
_refine_diff_density_max         0.18


# The current dictionary definitions do not cover the 
# situation where the reflections used for refinement were 
# selected by a user-defined sigma threshold 

# Explicitly named reflections are ALWAYS excluded from R&wR 

# The values actually used during refinement 
# These are labelled "all" for compatibility with PLATON 
_oxford_refine_reflns_threshold_expression_ref I>-3.0\s(I)
_refine_ls_number_restraints     2
_refine_ls_number_parameters     362
_refine_ls_number_reflns         3738
_oxford_refine_ls_R_factor_ref   0.0318
_refine_ls_R_factor_all          0.0318
_refine_ls_wR_factor_ref         0.0754 #Calculated the Oxford way
_refine_ls_wR_factor_all         0.0754
_refine_ls_goodness_of_fit_ref   1.0019
_refine_ls_shift/su_max          0.0003583
_refine_ls_shift/su_mean         0.0000466


# Computed with no filters except I/sigma = -10 
_oxford_reflns_number_all        3738
_oxford_refine_ls_R_factor_all   0.0318
_oxford_refine_ls_wR_factor_all  0.0754

# Computed with no filters except I/sigma = +2 a la SHELX 
_reflns_threshold_expression     I>2.0\s(I)
_reflns_number_gt                3539
_refine_ls_R_factor_gt           0.0295
_refine_ls_wR_factor_gt          0.0734

# For an explanation, see Cooper & Watkin, Acta Cryst. (2016). B72, 661-683 
_oxford_Hooft_y                  -0.013(14) # for 758 Friedel pairs 
_oxford_Bijvoet_difference       0.008(14) # for 758 Friedel pairs 
# (Similar to the Parsons(q).) 
_oxford_refined_Flack_x          0.009(19) # for 916 Friedel pairs 
_refine_ls_abs_structure_Flack   0.008(14)
_refine_ls_abs_structure_details 
; 
 Parsons, Flack & Wagner (2013), 
 758 Friedel Pairs 
;

# choose from: 
# rm (reference molecule of known chirality), 
# ad (anomolous dispersion - Flack), rmad (rm and ad), 
# syn (from synthesis), unk (unknown) or . (not applicable). 
_chemical_absolute_configuration ad


_refine_ls_structure_factor_coef Fsqd
_refine_ls_matrix_type           full
_refine_ls_hydrogen_treatment    constr #undef, noref, refall,
# refxyz, refU, constr or mixed
_refine_ls_weighting_scheme      calc
_refine_ls_weighting_details     
;
 Method= Modified Sheldrick 
 w=1/[\s^2^(F^2^) + ( 0.04P)^2^ + 0.14P] 
 ,where P=(max(Fo^2^,0) + 2Fc^2^)/3 
;

# Uequiv = arithmetic mean of Ui i.e. Ueqiv = (U1+U2+U3)/3

# Replace last . with number of unfound hydrogen atoms attached to an atom.

# ..._refinement_flags_... 
# . no refinement constraints           S special position constraint on site
# G rigid group refinement of site      R riding atom
# D distance or angle restraint on site T thermal displacement constraints
# U Uiso or Uij restraint (rigid bond)  P partial occupancy constraint


loop_
_atom_site_label
_atom_site_type_symbol
_atom_site_fract_x
_atom_site_fract_y
_atom_site_fract_z
_atom_site_U_iso_or_equiv
_atom_site_occupancy
_atom_site_adp_type
_atom_site_refinement_flags_posn
_atom_site_refinement_flags_adp
_atom_site_refinement_flags_occupancy
_atom_site_disorder_assembly
_atom_site_disorder_group
_atom_site_attached_hydrogens
C1 C 0.4982(3) 0.2825(4) 0.71671(10) 0.0353 1.0000 Uani . . . . . .
C2 C 0.4639(4) 0.2545(5) 0.66968(10) 0.0401 1.0000 Uani . . . . . .
C3 C 0.4915(3) 0.4243(5) 0.63962(9) 0.0401 1.0000 Uani . . . . . .
C4 C 0.5554(3) 0.6242(5) 0.65624(9) 0.0392 1.0000 Uani . . . . . .
C5 C 0.5879(3) 0.6553(4) 0.70314(9) 0.0344 1.0000 Uani . . . . . .
C6 C 0.5572(3) 0.4839(4) 0.73297(8) 0.0289 1.0000 Uani . . . . . .
S7 S 0.58059(11) 0.52892(9) 0.79330(4) 0.0287 1.0000 Uani . . . . . .
O8 O 0.4484(3) 0.6862(4) 0.80488(7) 0.0422 1.0000 Uani . . . . . .
O9 O 0.5832(3) 0.3203(3) 0.81603(7) 0.0384 1.0000 Uani . . . . . .
C10 C 0.7868(3) 0.6489(4) 0.80266(9) 0.0321 1.0000 Uani . . . . . .
C11 C 0.8250(4) 0.8824(5) 0.81499(10) 0.0424 1.0000 Uani . . . . . .
C12 C 0.8627(3) 0.7107(4) 0.85070(9) 0.0320 1.0000 Uani . . . . . .
C13 C 0.9569(3) 0.5480(5) 0.82276(9) 0.0374 1.0000 Uani . . . . . .
C14 C 0.7932(3) 0.6890(4) 0.89632(8) 0.0281 1.0000 Uani . . . . . .
C15 C 0.6972(3) 0.8580(4) 0.91513(9) 0.0330 1.0000 Uani . . . . . .
C16 C 0.6386(3) 0.8413(4) 0.9590(1) 0.0365 1.0000 Uani . . . . . .
C17 C 0.6760(3) 0.6535(5) 0.98370(9) 0.0369 1.0000 Uani . . . . . .
C18 C 0.7712(4) 0.4836(5) 0.96675(9) 0.0375 1.0000 Uani . . . . . .
C19 C 0.8305(3) 0.5021(4) 0.92281(9) 0.0324 1.0000 Uani . . . . . .
F20 F 0.6163(2) 0.6350(3) 1.02649(6) 0.0499 1.0000 Uani . . . . . .
C51 C 0.1716(3) 1.0499(4) 0.45243(9) 0.0332 1.0000 Uani . . . . . .
C52 C 0.2067(4) 1.0039(5) 0.40745(10) 0.0400 1.0000 Uani . . . . . .
C53 C 0.2795(3) 0.8055(5) 0.39575(9) 0.0385 1.0000 Uani . . . . . .
C54 C 0.3189(3) 0.6501(5) 0.42955(10) 0.0378 1.0000 Uani . . . . . .
C55 C 0.2867(3) 0.6931(4) 0.47517(9) 0.0332 1.0000 Uani . . . . . .
C56 C 0.2148(3) 0.8929(4) 0.48614(8) 0.0281 1.0000 Uani . . . . . .
S57 S 0.18827(11) 0.95852(9) 0.54450(4) 0.0295 1.0000 Uani . . . . . .
O58 O 0.3373(2) 0.8666(4) 0.57137(7) 0.0411 1.0000 Uani . . . . . .
O59 O 0.1533(3) 1.1887(3) 0.54760(8) 0.0438 1.0000 Uani . . . . . .
C60 C -0.0014(3) 0.8199(4) 0.55849(9) 0.0299 1.0000 Uani . . . . . .
C61 C -0.0119(3) 0.6112(4) 0.58478(9) 0.0336 1.0000 Uani . . . . . .
C62 C -0.0713(3) 0.8168(4) 0.60639(8) 0.0292 1.0000 Uani . . . . . .
C63 C -0.1820(3) 0.9110(5) 0.56648(9) 0.0365 1.0000 Uani . . . . . .
C64 C -0.0078(3) 0.9206(4) 0.65013(8) 0.0265 1.0000 Uani . . . . . .
C65 C 0.1061(3) 0.8088(4) 0.68163(8) 0.0283 1.0000 Uani . . . . . .
C66 C 0.1627(3) 0.9026(4) 0.72339(8) 0.0331 1.0000 Uani . . . . . .
C67 C 0.1017(3) 1.1084(4) 0.73288(9) 0.0352 1.0000 Uani . . . . . .
C68 C -0.0117(4) 1.2235(4) 0.70330(10) 0.0374 1.0000 Uani . . . . . .
C69 C -0.0679(3) 1.1279(4) 0.66140(9) 0.0334 1.0000 Uani . . . . . .
F70 F 0.1589(2) 1.2014(3) 0.77380(7) 0.0496 1.0000 Uani . . . . . .
H11 H 0.4822 0.1682 0.7372 0.0424 1.0000 Uiso R . . . . .
H21 H 0.4252 0.1218 0.6580 0.0484 1.0000 Uiso R . . . . .
H31 H 0.4679 0.4039 0.6083 0.0471 1.0000 Uiso R . . . . .
H41 H 0.5735 0.7361 0.6351 0.0466 1.0000 Uiso R . . . . .
H51 H 0.6295 0.7895 0.7146 0.0410 1.0000 Uiso R . . . . .
H111 H 0.7220 0.9769 0.8178 0.0508 1.0000 Uiso R . . . . .
H112 H 0.9250 0.9568 0.8018 0.0513 1.0000 Uiso R . . . . .
H132 H 0.9575 0.3966 0.8320 0.0451 1.0000 Uiso R . . . . .
H131 H 1.0682 0.5852 0.8093 0.0445 1.0000 Uiso R . . . . .
H151 H 0.6717 0.9835 0.8979 0.0404 1.0000 Uiso R . . . . .
H161 H 0.5746 0.9508 0.9716 0.0442 1.0000 Uiso R . . . . .
H181 H 0.7946 0.3576 0.9847 0.0438 1.0000 Uiso R . . . . .
H191 H 0.8965 0.3899 0.9108 0.0387 1.0000 Uiso R . . . . .
H511 H 0.1227 1.1827 0.4611 0.0394 1.0000 Uiso R . . . . .
H521 H 0.1820 1.1109 0.3847 0.0484 1.0000 Uiso R . . . . .
H531 H 0.3009 0.7785 0.3649 0.0458 1.0000 Uiso R . . . . .
H541 H 0.3674 0.5168 0.4222 0.0453 1.0000 Uiso R . . . . .
H551 H 0.3146 0.5942 0.4981 0.0404 1.0000 Uiso R . . . . .
H611 H 0.1001 0.5407 0.5974 0.0403 1.0000 Uiso R . . . . .
H612 H -0.1006 0.5030 0.5735 0.0404 1.0000 Uiso R . . . . .
H632 H -0.2002 1.0699 0.5644 0.0441 1.0000 Uiso R . . . . .
H631 H -0.2850 0.8291 0.5535 0.0446 1.0000 Uiso R . . . . .
H651 H 0.1472 0.6673 0.6745 0.0340 1.0000 Uiso R . . . . .
H661 H 0.2421 0.8291 0.7441 0.0401 1.0000 Uiso R . . . . .
H681 H -0.0494 1.3624 0.7112 0.0460 1.0000 Uiso R . . . . .
H691 H -0.1462 1.2024 0.6411 0.0408 1.0000 Uiso R . . . . .
loop_
_atom_site_aniso_label
_atom_site_aniso_U_11
_atom_site_aniso_U_22
_atom_site_aniso_U_33
_atom_site_aniso_U_23
_atom_site_aniso_U_13
_atom_site_aniso_U_12
C1 0.0286(11) 0.0412(13) 0.0362(12) -0.0004(10) 0.0027(9) -0.0034(10)
C2 0.0337(11) 0.0491(14) 0.0375(13) -0.0100(10) 0.0026(10) -0.0037(11)
C3 0.0291(11) 0.0651(17) 0.0264(11) -0.0040(11) 0.0024(9) 0.0034(11)
C4 0.0339(12) 0.0535(15) 0.0306(12) 0.0079(10) 0.0054(9) 0.0048(11)
C5 0.0320(11) 0.0393(12) 0.0319(12) 0.0043(9) 0.0031(9) 0.0001(10)
C6 0.0219(10) 0.0376(12) 0.0272(10) 0.0013(9) 0.0018(8) 0.0014(9)
S7 0.0263(2) 0.0359(3) 0.0240(2) 0.0015(2) 0.00303(17) 0.0009(2)
O8 0.0337(9) 0.0599(12) 0.0328(9) -0.0064(8) 0.0017(7) 0.0133(8)
O9 0.0441(10) 0.0412(10) 0.0296(9) 0.0063(7) 0.0011(7) -0.0065(8)
C10 0.0334(12) 0.0351(12) 0.0282(11) -0.0005(9) 0.0051(9) -0.0025(10)
C11 0.0523(16) 0.0390(13) 0.0367(13) 0.0022(10) 0.0084(11) -0.0114(12)
C12 0.0275(10) 0.0357(11) 0.0330(12) -0.0043(9) 0.0031(8) -0.0030(9)
C13 0.0255(10) 0.0527(15) 0.0343(12) -0.0081(10) 0.0050(9) 0.0003(10)
C14 0.0229(9) 0.0323(10) 0.0289(10) -0.0037(8) 0.0003(8) -0.0015(8)
C15 0.0291(11) 0.0327(11) 0.0371(12) -0.0038(9) 0.0005(9) 0.0034(9)
C16 0.0291(10) 0.0422(13) 0.0385(13) -0.0113(10) 0.0038(9) 0.0019(10)
C17 0.0288(11) 0.0550(15) 0.0270(11) -0.0087(10) 0.0018(9) -0.0099(11)
C18 0.0393(13) 0.0437(13) 0.0289(12) 0.0024(9) -0.0033(10) -0.0016(11)
C19 0.0311(11) 0.0338(11) 0.0322(11) -0.0030(9) 0.0004(9) 0.0031(9)
F20 0.0494(9) 0.0715(11) 0.0297(8) -0.0070(7) 0.0102(7) -0.0107(9)
C51 0.0292(11) 0.0392(12) 0.0311(12) 0.0054(9) 0.0009(9) 0.0058(9)
C52 0.0327(12) 0.0560(15) 0.0310(12) 0.0103(10) 0.0003(9) 0.0046(11)
C53 0.0263(10) 0.0637(16) 0.0255(10) -0.0043(10) 0.0011(8) 0.0016(11)
C54 0.0312(11) 0.0451(13) 0.0374(13) -0.0082(10) 0.0051(9) 0.0051(10)
C55 0.0318(11) 0.0347(11) 0.0328(12) 0.0010(9) 0.0014(9) 0.0047(10)
C56 0.0231(9) 0.0339(11) 0.0276(10) 0.0006(8) 0.0038(8) 0.0022(8)
S57 0.0287(2) 0.0345(3) 0.0256(2) -0.0019(2) 0.00331(19) -0.0006(2)
O58 0.0293(8) 0.0635(12) 0.0297(8) -0.0002(8) -0.0036(7) -0.0002(9)
O59 0.0563(12) 0.0335(9) 0.0430(11) -0.0067(8) 0.0140(9) -0.0022(8)
C60 0.0285(10) 0.0363(11) 0.0254(10) 0.0002(8) 0.0046(8) 0.0006(9)
C61 0.0399(12) 0.0324(11) 0.0289(11) -0.0013(9) 0.0044(9) -0.0032(10)
C62 0.0270(10) 0.0352(11) 0.0259(11) 0.0028(8) 0.0044(8) 0.0007(9)
C63 0.0269(11) 0.0542(15) 0.0282(12) 0.0028(10) 0.0007(9) 0.0048(11)
C64 0.0235(9) 0.0302(11) 0.0264(10) 0.0024(8) 0.0066(8) 0.0009(8)
C65 0.0287(10) 0.0300(10) 0.0264(10) 0.0010(8) 0.0047(8) 0.0032(9)
C66 0.0302(11) 0.0432(12) 0.0262(11) -0.0001(9) 0.0042(9) -0.0002(10)
C67 0.0345(11) 0.0434(13) 0.0291(11) -0.0111(9) 0.0130(9) -0.0075(10)
C68 0.0408(13) 0.0303(11) 0.0431(14) -0.0062(9) 0.0175(11) 0.0027(10)
C69 0.0307(11) 0.0339(11) 0.0367(12) 0.0032(9) 0.0093(9) 0.0067(9)
F70 0.0489(10) 0.0619(11) 0.0391(9) -0.0218(7) 0.0117(7) -0.0110(8)

_refine_ls_extinction_method     None
_oxford_refine_ls_scale          6.76(12)
loop_
_geom_bond_atom_site_label_1
_geom_bond_site_symmetry_1
_geom_bond_atom_site_label_2
_geom_bond_site_symmetry_2
_geom_bond_distance
_geom_bond_publ_flag
C1 . C2 . 1.387(3) yes
C1 . C6 . 1.386(3) yes
C1 . H11 . 0.934 no
C2 . C3 . 1.385(4) yes
C2 . H21 . 0.922 no
C3 . C4 . 1.392(4) yes
C3 . H31 . 0.925 no
C4 . C5 . 1.384(3) yes
C4 . H41 . 0.937 no
C5 . C6 . 1.393(3) yes
C5 . H51 . 0.935 no
C6 . S7 . 1.775(2) yes
S7 . O8 . 1.441(2) yes
S7 . O9 . 1.4404(19) yes
S7 . C10 . 1.722(3) yes
C10 . C11 . 1.501(3) yes
C10 . C12 . 1.524(3) yes
C10 . C13 . 1.505(3) yes
C11 . C12 . 1.494(4) yes
C11 . H111 . 0.975 no
C11 . H112 . 0.980 no
C12 . C13 . 1.496(3) yes
C12 . C14 . 1.465(3) yes
C13 . H132 . 0.966 no
C13 . H131 . 0.974 no
C14 . C15 . 1.396(3) yes
C14 . C19 . 1.400(3) yes
C15 . C16 . 1.383(4) yes
C15 . H151 . 0.933 no
C16 . C17 . 1.377(4) yes
C16 . H161 . 0.917 no
C17 . C18 . 1.375(4) yes
C17 . F20 . 1.356(3) yes
C18 . C19 . 1.387(4) yes
C18 . H181 . 0.944 no
C19 . H191 . 0.930 no
C51 . C52 . 1.382(4) yes
C51 . C56 . 1.398(3) yes
C51 . H511 . 0.935 no
C52 . C53 . 1.387(4) yes
C52 . H521 . 0.942 no
C53 . C54 . 1.388(4) yes
C53 . H531 . 0.936 no
C54 . C55 . 1.391(3) yes
C54 . H541 . 0.926 no
C55 . C56 . 1.385(3) yes
C55 . H551 . 0.916 no
C56 . S57 . 1.770(2) yes
S57 . O58 . 1.4391(19) yes
S57 . O59 . 1.4405(19) yes
S57 . C60 . 1.732(3) yes
C60 . C61 . 1.497(3) yes
C60 . C62 . 1.522(3) yes
C60 . C63 . 1.501(3) yes
C61 . C62 . 1.491(3) yes
C61 . H611 . 0.996 no
C61 . H612 . 0.982 no
C62 . C63 . 1.500(3) yes
C62 . C64 . 1.475(3) yes
C63 . H632 . 0.985 no
C63 . H631 . 0.978 no
C64 . C65 . 1.393(3) yes
C64 . C69 . 1.396(3) yes
C65 . C66 . 1.387(3) yes
C65 . H651 . 0.949 no
C66 . C67 . 1.377(4) yes
C66 . H661 . 0.936 no
C67 . C68 . 1.368(4) yes
C67 . F70 . 1.365(3) yes
C68 . C69 . 1.394(4) yes
C68 . H681 . 0.932 no
C69 . H691 . 0.927 no
loop_
_geom_angle_atom_site_label_1
_geom_angle_site_symmetry_1
_geom_angle_atom_site_label_2
_geom_angle_site_symmetry_2
_geom_angle_atom_site_label_3
_geom_angle_site_symmetry_3
_geom_angle
_geom_angle_publ_flag
C2 . C1 . C6 . 118.8(2) yes
C2 . C1 . H11 . 120.9 no
C6 . C1 . H11 . 120.2 no
C1 . C2 . C3 . 120.3(3) yes
C1 . C2 . H21 . 120.4 no
C3 . C2 . H21 . 119.3 no
C2 . C3 . C4 . 120.4(2) yes
C2 . C3 . H31 . 119.6 no
C4 . C3 . H31 . 120.0 no
C3 . C4 . C5 . 119.9(3) yes
C3 . C4 . H41 . 118.7 no
C5 . C4 . H41 . 121.4 no
C4 . C5 . C6 . 119.0(2) yes
C4 . C5 . H51 . 120.5 no
C6 . C5 . H51 . 120.5 no
C5 . C6 . C1 . 121.5(2) yes
C5 . C6 . S7 . 119.30(19) yes
C1 . C6 . S7 . 119.05(19) yes
C6 . S7 . O8 . 108.10(11) yes
C6 . S7 . O9 . 108.28(11) yes
O8 . S7 . O9 . 118.43(13) yes
C6 . S7 . C10 . 104.64(11) yes
O8 . S7 . C10 . 107.74(12) yes
O9 . S7 . C10 . 108.81(12) yes
S7 . C10 . C11 . 127.1(2) yes
S7 . C10 . C12 . 122.08(17) yes
C11 . C10 . C12 . 59.20(16) yes
S7 . C10 . C13 . 128.28(19) yes
C11 . C10 . C13 . 98.9(2) yes
C12 . C10 . C13 . 59.19(16) yes
C10 . C11 . C12 . 61.16(17) yes
C10 . C11 . H111 . 116.5 no
C12 . C11 . H111 . 118.4 no
C10 . C11 . H112 . 119.4 no
C12 . C11 . H112 . 119.1 no
H111 . C11 . H112 . 113.0 no
C10 . C12 . C11 . 59.64(17) yes
C10 . C12 . C13 . 59.78(16) yes
C11 . C12 . C13 . 99.6(2) yes
C10 . C12 . C14 . 132.4(2) yes
C11 . C12 . C14 . 129.2(2) yes
C13 . C12 . C14 . 130.0(2) yes
C10 . C13 . C12 . 61.03(16) yes
C10 . C13 . H132 . 119.4 no
C12 . C13 . H132 . 119.0 no
C10 . C13 . H131 . 118.6 no
C12 . C13 . H131 . 120.8 no
H132 . C13 . H131 . 110.4 no
C12 . C14 . C15 . 120.8(2) yes
C12 . C14 . C19 . 120.2(2) yes
C15 . C14 . C19 . 118.9(2) yes
C14 . C15 . C16 . 120.8(2) yes
C14 . C15 . H151 . 119.7 no
C16 . C15 . H151 . 119.5 no
C15 . C16 . C17 . 118.5(2) yes
C15 . C16 . H161 . 121.5 no
C17 . C16 . H161 . 120.0 no
C16 . C17 . C18 . 122.7(2) yes
C16 . C17 . F20 . 118.7(2) yes
C18 . C17 . F20 . 118.6(3) yes
C17 . C18 . C19 . 118.4(2) yes
C17 . C18 . H181 . 120.3 no
C19 . C18 . H181 . 121.3 no
C14 . C19 . C18 . 120.7(2) yes
C14 . C19 . H191 . 119.5 no
C18 . C19 . H191 . 119.8 no
C52 . C51 . C56 . 118.3(2) yes
C52 . C51 . H511 . 122.4 no
C56 . C51 . H511 . 119.2 no
C51 . C52 . C53 . 121.0(2) yes
C51 . C52 . H521 . 118.8 no
C53 . C52 . H521 . 120.2 no
C52 . C53 . C54 . 119.9(2) yes
C52 . C53 . H531 . 119.1 no
C54 . C53 . H531 . 121.0 no
C53 . C54 . C55 . 120.3(2) yes
C53 . C54 . H541 . 120.8 no
C55 . C54 . H541 . 118.9 no
C54 . C55 . C56 . 118.9(2) yes
C54 . C55 . H551 . 121.5 no
C56 . C55 . H551 . 119.5 no
C51 . C56 . C55 . 121.6(2) yes
C51 . C56 . S57 . 118.78(19) yes
C55 . C56 . S57 . 119.52(18) yes
C56 . S57 . O58 . 107.42(11) yes
C56 . S57 . O59 . 108.39(12) yes
O58 . S57 . O59 . 119.29(13) yes
C56 . S57 . C60 . 105.11(11) yes
O58 . S57 . C60 . 107.68(12) yes
O59 . S57 . C60 . 108.07(12) yes
S57 . C60 . C61 . 127.78(18) yes
S57 . C60 . C62 . 124.12(17) yes
C61 . C60 . C62 . 59.19(15) yes
S57 . C60 . C63 . 128.41(19) yes
C61 . C60 . C63 . 99.2(2) yes
C62 . C60 . C63 . 59.47(15) yes
C60 . C61 . C62 . 61.27(15) yes
C60 . C61 . H611 . 119.2 no
C62 . C61 . H611 . 118.7 no
C60 . C61 . H612 . 117.7 no
C62 . C61 . H612 . 119.9 no
H611 . C61 . H612 . 111.7 no
C60 . C62 . C61 . 59.55(15) yes
C60 . C62 . C63 . 59.56(15) yes
C61 . C62 . C63 . 99.5(2) yes
C60 . C62 . C64 . 132.3(2) yes
C61 . C62 . C64 . 129.8(2) yes
C63 . C62 . C64 . 129.3(2) yes
C60 . C63 . C62 . 60.97(15) yes
C60 . C63 . H632 . 118.8 no
C62 . C63 . H632 . 119.7 no
C60 . C63 . H631 . 116.8 no
C62 . C63 . H631 . 119.1 no
H632 . C63 . H631 . 112.5 no
C62 . C64 . C65 . 120.4(2) yes
C62 . C64 . C69 . 120.3(2) yes
C65 . C64 . C69 . 119.2(2) yes
C64 . C65 . C66 . 120.8(2) yes
C64 . C65 . H651 . 120.2 no
C66 . C65 . H651 . 119.0 no
C65 . C66 . C67 . 118.0(2) yes
C65 . C66 . H661 . 120.7 no
C67 . C66 . H661 . 121.3 no
C66 . C67 . C68 . 123.3(2) yes
C66 . C67 . F70 . 117.9(2) yes
C68 . C67 . F70 . 118.8(2) yes
C67 . C68 . C69 . 118.3(2) yes
C67 . C68 . H681 . 120.3 no
C69 . C68 . H681 . 121.4 no
C64 . C69 . C68 . 120.3(2) yes
C64 . C69 . H691 . 120.1 no
C68 . C69 . H691 . 119.6 no
loop_
_geom_hbond_atom_site_label_D
_geom_hbond_site_symmetry_D
_geom_hbond_atom_site_label_H
_geom_hbond_site_symmetry_H
_geom_hbond_atom_site_label_A
_geom_hbond_site_symmetry_A
_geom_hbond_angle_DHA
_geom_hbond_distance_DH
_geom_hbond_distance_HA
_geom_hbond_distance_DA
_geom_hbond_publ_flag
C11 . H111 . O9 1_565 152 0.98 2.35 3.246(4) yes
C66 . H661 . O8 . 172 0.94 2.44 3.367(4) yes


_iucr_refine_instructions_details 
;
#
# Punched on 16/03/20 at 15:26:02
#
#LIST     12                                                                    
BLOCK SCALE X'S  U'S 
CONT ENANTIO 
RIDE C   (   1,X'S) H   (  11,X'S) 
RIDE C   (   2,X'S) H   (  21,X'S) 
RIDE C   (   3,X'S) H   (  31,X'S) 
RIDE C   (   4,X'S) H   (  41,X'S) 
RIDE C   (   5,X'S) H   (  51,X'S) 
RIDE C   (  11,X'S) H   ( 111,X'S) H   ( 112,X'S) 
RIDE C   (  13,X'S) H   ( 132,X'S) H   ( 131,X'S) 
RIDE C   (  15,X'S) H   ( 151,X'S) 
RIDE C   (  16,X'S) H   ( 161,X'S) 
RIDE C   (  18,X'S) H   ( 181,X'S) 
RIDE C   (  19,X'S) H   ( 191,X'S) 
RIDE C   (  51,X'S) H   ( 511,X'S) 
RIDE C   (  52,X'S) H   ( 521,X'S) 
RIDE C   (  53,X'S) H   ( 531,X'S) 
RIDE C   (  54,X'S) H   ( 541,X'S) 
RIDE C   (  55,X'S) H   ( 551,X'S) 
RIDE C   (  61,X'S) H   ( 611,X'S) H   ( 612,X'S) 
RIDE C   (  63,X'S) H   ( 632,X'S) H   ( 631,X'S) 
RIDE C   (  65,X'S) H   ( 651,X'S) 
RIDE C   (  66,X'S) H   ( 661,X'S) 
RIDE C   (  68,X'S) H   ( 681,X'S) 
RIDE C   (  69,X'S) H   ( 691,X'S) 
END                                                                             
#
# Punched on 16/03/20 at 15:26:02
#
#LIST     16                                                                    
NO 
REM   HREST   START (DO NOT REMOVE THIS LINE) 
REM   HREST   END (DO NOT REMOVE THIS LINE) 
END                                                                             
;

# Manually omitted reflections

loop_
_oxford_refln_omitted_index_h
_oxford_refln_omitted_index_k
_oxford_refln_omitted_index_l
_oxford_refln_omitted_flag
_oxford_refln_omitted_details
3 1 33 x .
0 7 15 x .
####################################################################### 
# 
# This file contains crystal structure data downloaded from the 
# Cambridge Structural Database (CSD) hosted by the Cambridge 
# Crystallographic Data Centre (CCDC).
# 
# Full information about CCDC data access policies and citation 
# guidelines are available at http://www.ccdc.cam.ac.uk/access/V1 
# 
# Audit and citation data items may have been added by the CCDC. 
# Please retain this information to preserve the provenance of 
# this file and to allow appropriate attribution of the data. 
# 
#######################################################################

data_14
_database_code_depnum_ccdc_archive 'CCDC 2074461'
loop_
_audit_author_name
_audit_author_address
'Kirsten Christensen'
;University of Oxford
United Kingdom
;
_audit_update_record             
;
2021-03-31 deposited with the CCDC.	2021-04-27 downloaded from the CCDC.
;
#==============================================================================
_audit_creation_date             2020-03-19
_audit_creation_method           'CRYSTALS_ver_14.61_build_7453 '

_oxford_structure_analysis_title 7307
_chemical_name_systematic        .
_chemical_melting_point          'not measured'


_cell_length_a                   7.22830(10)
_cell_length_b                   19.74990(10)
_cell_length_c                   21.88370(10)
_cell_angle_alpha                90
_cell_angle_beta                 90.4390(5)
_cell_angle_gamma                90
_cell_volume                     3123.99(5)

_symmetry_cell_setting           monoclinic
_symmetry_space_group_name_H-M   'P 21/c '
_symmetry_space_group_name_Hall  '-P 2ybc'
loop_
_symmetry_equiv_pos_as_xyz
x,y,z
-x,-y,-z
x,-y+1/2,z+1/2
-x,y+1/2,-z+1/2

loop_
_atom_type_symbol
_atom_type_scat_dispersion_real
_atom_type_scat_dispersion_imag
_atom_type_scat_Cromer_Mann_a1
_atom_type_scat_Cromer_Mann_b1
_atom_type_scat_Cromer_Mann_a2
_atom_type_scat_Cromer_Mann_b2
_atom_type_scat_Cromer_Mann_a3
_atom_type_scat_Cromer_Mann_b3
_atom_type_scat_Cromer_Mann_a4
_atom_type_scat_Cromer_Mann_b4
_atom_type_scat_Cromer_Mann_c
_atom_type_scat_source
C 0.0181 0.0091 2.3100 20.8439 1.0200 10.2075 1.5886 0.5687 0.8650 51.6512
0.2156 'International Tables Vol C 4.2.6.8 and 6.1.1.4'
H 0.0000 0.0000 0.4930 10.5109 0.3229 26.1257 0.1402 3.1424 0.0408 57.7998
0.0030 'International Tables Vol C 4.2.6.8 and 6.1.1.4'
O 0.0492 0.0322 3.0485 13.2771 2.2868 5.7011 1.5463 0.3239 0.8670 32.9089
0.2508 'International Tables Vol C 4.2.6.8 and 6.1.1.4'
S 0.3331 0.5567 6.9053 1.4679 5.2034 22.2151 1.4379 0.2536 1.5863 56.1720
0.8669 'International Tables Vol C 4.2.6.8 and 6.1.1.4'


_cell_formula_units_Z            8

# Given Formula = C18 H16 O4 S1 
# Dc =      1.40 Fooo =   1376.00 Mu =     20.01 M =    328.39
# Found Formula = C18 H16 O4 S1 
# Dc =      1.40 FOOO =   1376.00 Mu =     20.01 M =    328.39

_chemical_formula_sum            'C18 H16 O4 S'
_chemical_formula_moiety         'C18 H16 O4 S'
_chemical_compound_source        .
_chemical_formula_weight         328.39


_cell_measurement_reflns_used    48133
_cell_measurement_theta_min      3.98
_cell_measurement_theta_max      76.17
_cell_measurement_temperature    150

_exptl_crystal_description       block
_exptl_crystal_colour            clear_pale_colourless
_exptl_crystal_size_min          0.10
_exptl_crystal_size_mid          0.18
_exptl_crystal_size_max          0.20

_exptl_crystal_density_diffrn    1.396
_exptl_crystal_density_meas      'not measured'
_exptl_crystal_density_method    'not measured'
# Non-dispersive F(000): 
_exptl_crystal_F_000             1376
_exptl_absorpt_coefficient_mu    2.001

# Sheldrick geometric approximatio 0.70 0.82 
_exptl_absorpt_correction_type   multi-scan
_exptl_absorpt_process_details   
; 
 CrysAlisPro (Rigaku Oxford Diffraction, 2017) 
;
_exptl_absorpt_correction_T_min  0.71
_exptl_absorpt_correction_T_max  0.82
_diffrn_measurement_device_type  'Oxford Diffraction SuperNova'
_diffrn_measurement_device       Area
_diffrn_radiation_monochromator  'focussing mirrors'
_diffrn_radiation_type           'Cu K\a'
_diffrn_radiation_wavelength     1.54184
_diffrn_measurement_method       \w

# If a reference occurs more than once, delete the author 
# and date from subsequent references. 
_computing_data_collection       'SuperNova, (Oxford Diffraction, 2010)'
_computing_cell_refinement       
; 
 CrysAlisPro (Rigaku Oxford Diffraction, 2017) 
;
_computing_data_reduction        
; 
 CrysAlisPro (Rigaku Oxford Diffraction, 2017) 
;
_computing_structure_solution    'Superflip (Palatinus & Chapuis, 2007)'
_computing_structure_refinement  'CRYSTALS (Betteridge et al., 2003)'
_computing_publication_material  'CRYSTALS (Betteridge et al., 2003)'
_computing_molecular_graphics    'CAMERON (Watkin et al., 1996)'

_diffrn_standards_interval_time  .
_diffrn_standards_interval_count .
_diffrn_standards_number         0
_diffrn_standards_decay_%        .

_diffrn_ambient_temperature      150
_diffrn_reflns_number            86693
_diffrn_reflns_av_unetI/netI     0.032
_reflns_number_total             6514
_diffrn_reflns_av_R_equivalents  0.028
_diffrn_reflns_av_sigmaI/netI    0.0318
# Number of reflections with Friedels Law is 6514 
# Theoretical number of reflections is about 13129 

_diffrn_reflns_theta_min         4.040
_diffrn_reflns_theta_max         76.500
_diffrn_measured_fraction_theta_max 0.995

_diffrn_reflns_theta_full        76.500
_diffrn_measured_fraction_theta_full 0.995


_diffrn_reflns_limit_h_min       -9
_diffrn_reflns_limit_h_max       9
_diffrn_reflns_limit_k_min       -24
_diffrn_reflns_limit_k_max       23
_diffrn_reflns_limit_l_min       -27
_diffrn_reflns_limit_l_max       27
_reflns_limit_h_min              -9
_reflns_limit_h_max              9
_reflns_limit_k_min              0
_reflns_limit_k_max              24
_reflns_limit_l_min              0
_reflns_limit_l_max              27

_oxford_diffrn_Wilson_B_factor   1.87
_oxford_diffrn_Wilson_scale      0.18

_atom_sites_solution_primary     other #heavy,direct,difmap,geom,iterative
# _atom_sites_solution_secondary  difmap
_atom_sites_solution_hydrogens   difmap

_refine_diff_density_min         -0.37
_refine_diff_density_max         0.30


# The current dictionary definitions do not cover the 
# situation where the reflections used for refinement were 
# selected by a user-defined sigma threshold 

# Explicitly named reflections are ALWAYS excluded from R&wR 

# The values actually used during refinement 
# These are labelled "all" for compatibility with PLATON 
_oxford_refine_reflns_threshold_expression_ref I>-3.0\s(I)
_refine_ls_number_restraints     0
_refine_ls_number_parameters     416
_refine_ls_number_reflns         6513
_oxford_refine_ls_R_factor_ref   0.0298
_refine_ls_R_factor_all          0.0298
_refine_ls_wR_factor_ref         0.0832 #Calculated the Oxford way
_refine_ls_wR_factor_all         0.0832
_refine_ls_goodness_of_fit_ref   0.9991
_refine_ls_shift/su_max          0.0012062
_refine_ls_shift/su_mean         0.0000569


# Computed with no filters except I/sigma = -10 
_oxford_reflns_number_all        6514
_oxford_refine_ls_R_factor_all   0.0298
_oxford_refine_ls_wR_factor_all  0.0833

# Computed with no filters except I/sigma = +2 a la SHELX 
_reflns_threshold_expression     I>2.0\s(I)
_reflns_number_gt                6156
_refine_ls_R_factor_gt           0.0285
_refine_ls_wR_factor_gt          0.0820


_refine_ls_structure_factor_coef Fsqd
_refine_ls_matrix_type           full
_refine_ls_hydrogen_treatment    constr #undef, noref, refall,
# refxyz, refU, constr or mixed
_refine_ls_weighting_scheme      calc
_refine_ls_weighting_details     
;
 Method= Modified Sheldrick 
 w=1/[\s^2^(F^2^) + ( 0.05P)^2^ + 1.03P] 
 ,where P=(max(Fo^2^,0) + 2Fc^2^)/3 
;

# Uequiv = arithmetic mean of Ui i.e. Ueqiv = (U1+U2+U3)/3

# Replace last . with number of unfound hydrogen atoms attached to an atom.

# ..._refinement_flags_... 
# . no refinement constraints           S special position constraint on site
# G rigid group refinement of site      R riding atom
# D distance or angle restraint on site T thermal displacement constraints
# U Uiso or Uij restraint (rigid bond)  P partial occupancy constraint


loop_
_atom_site_label
_atom_site_type_symbol
_atom_site_fract_x
_atom_site_fract_y
_atom_site_fract_z
_atom_site_U_iso_or_equiv
_atom_site_occupancy
_atom_site_adp_type
_atom_site_refinement_flags_posn
_atom_site_refinement_flags_adp
_atom_site_refinement_flags_occupancy
_atom_site_disorder_assembly
_atom_site_disorder_group
_atom_site_attached_hydrogens
C1 C 0.68037(15) 0.65348(6) 0.37984(5) 0.0245 1.0000 Uani . . . . . .
C2 C 0.76580(17) 0.71341(6) 0.36285(6) 0.0288 1.0000 Uani . . . . . .
C3 C 0.82633(17) 0.72161(6) 0.30332(6) 0.0306 1.0000 Uani . . . . . .
C4 C 0.80503(17) 0.67031(7) 0.26086(5) 0.0305 1.0000 Uani . . . . . .
C5 C 0.72154(16) 0.60956(6) 0.27727(5) 0.0256 1.0000 Uani . . . . . .
C6 C 0.65942(14) 0.60219(5) 0.33670(5) 0.0206 1.0000 Uani . . . . . .
S7 S 0.54387(3) 0.527661(13) 0.358961(11) 0.0207 1.0000 Uani . . . . . .
O8 O 0.62489(12) 0.50358(4) 0.41514(4) 0.0306 1.0000 Uani . . . . . .
O9 O 0.53347(12) 0.48308(4) 0.30708(4) 0.0296 1.0000 Uani . . . . . .
C10 C 0.32479(15) 0.55714(5) 0.37491(5) 0.0240 1.0000 Uani . . . . . .
C11 C 0.15414(16) 0.55573(6) 0.33593(6) 0.0322 1.0000 Uani . . . . . .
C12 C 0.15973(16) 0.51473(6) 0.39355(6) 0.0263 1.0000 Uani . . . . . .
C13 C 0.23715(18) 0.56720(6) 0.43624(6) 0.0324 1.0000 Uani . . . . . .
C14 C 0.14148(15) 0.44145(6) 0.40332(5) 0.0229 1.0000 Uani . . . . . .
C15 C 0.13209(17) 0.39596(6) 0.35450(5) 0.0286 1.0000 Uani . . . . . .
C16 C 0.11869(17) 0.32696(6) 0.36485(5) 0.0284 1.0000 Uani . . . . . .
C17 C 0.11088(15) 0.30218(6) 0.42443(5) 0.0226 1.0000 Uani . . . . . .
C18 C 0.11486(15) 0.34747(6) 0.47296(5) 0.0246 1.0000 Uani . . . . . .
C19 C 0.13137(15) 0.41641(6) 0.46279(5) 0.0249 1.0000 Uani . . . . . .
C20 C 0.10024(16) 0.22867(6) 0.43933(5) 0.0255 1.0000 Uani . . . . . .
O21 O 0.08479(16) 0.20677(5) 0.49040(4) 0.0421 1.0000 Uani . . . . . .
O22 O 0.11066(14) 0.18931(4) 0.39001(4) 0.0334 1.0000 Uani . . . . . .
C23 C 0.1095(2) 0.11680(6) 0.40115(6) 0.0346 1.0000 Uani . . . . . .
C51 C -0.18179(15) 0.31340(6) 0.12629(5) 0.0237 1.0000 Uani . . . . . .
C52 C -0.27151(16) 0.25430(6) 0.14276(5) 0.0278 1.0000 Uani . . . . . .
C53 C -0.32396(17) 0.24404(6) 0.20295(6) 0.0304 1.0000 Uani . . . . . .
C54 C -0.28982(17) 0.29308(6) 0.24689(5) 0.0301 1.0000 Uani . . . . . .
C55 C -0.20214(15) 0.35315(6) 0.23106(5) 0.0250 1.0000 Uani . . . . . .
C56 C -0.14822(14) 0.36236(5) 0.17101(5) 0.0207 1.0000 Uani . . . . . .
S57 S -0.02823(4) 0.436583(13) 0.150018(12) 0.0213 1.0000 Uani . . . . . .
O58 O -0.10288(13) 0.46039(4) 0.09301(4) 0.0329 1.0000 Uani . . . . . .
O59 O -0.02293(12) 0.48133(4) 0.20192(4) 0.0301 1.0000 Uani . . . . . .
C60 C 0.19361(15) 0.40754(6) 0.13737(5) 0.0244 1.0000 Uani . . . . . .
C61 C 0.36266(16) 0.41611(6) 0.17655(6) 0.0319 1.0000 Uani . . . . . .
C62 C 0.35312(16) 0.45190(6) 0.11627(6) 0.0264 1.0000 Uani . . . . . .
C63 C 0.28573(19) 0.39447(6) 0.07733(6) 0.0343 1.0000 Uani . . . . . .
C64 C 0.36059(15) 0.52437(6) 0.10169(5) 0.0225 1.0000 Uani . . . . . .
C65 C 0.39162(17) 0.57282(6) 0.14711(5) 0.0271 1.0000 Uani . . . . . .
C66 C 0.40081(17) 0.64100(6) 0.13255(5) 0.0274 1.0000 Uani . . . . . .
C67 C 0.38253(15) 0.66214(6) 0.07202(5) 0.0237 1.0000 Uani . . . . . .
C68 C 0.35322(16) 0.61388(6) 0.02662(5) 0.0254 1.0000 Uani . . . . . .
C69 C 0.34155(15) 0.54586(6) 0.04118(5) 0.0249 1.0000 Uani . . . . . .
C70 C 0.39133(16) 0.73471(6) 0.05369(5) 0.0274 1.0000 Uani . . . . . .
O71 O 0.39830(19) 0.75436(5) 0.00183(4) 0.0525 1.0000 Uani . . . . . .
O72 O 0.39025(13) 0.77605(4) 0.10177(4) 0.0328 1.0000 Uani . . . . . .
C73 C 0.39169(19) 0.84800(6) 0.08868(6) 0.0336 1.0000 Uani . . . . . .
H11 H 0.6322 0.6475 0.4195 0.0297 1.0000 Uiso R . . . . .
H21 H 0.7823 0.7485 0.3916 0.0353 1.0000 Uiso R . . . . .
H31 H 0.8852 0.7626 0.2914 0.0378 1.0000 Uiso R . . . . .
H41 H 0.8488 0.6767 0.2213 0.0366 1.0000 Uiso R . . . . .
H51 H 0.7104 0.5727 0.2495 0.0320 1.0000 Uiso R . . . . .
H111 H 0.0791 0.5965 0.3345 0.0409 1.0000 Uiso R . . . . .
H112 H 0.1574 0.5310 0.2977 0.0371 1.0000 Uiso R . . . . .
H131 H 0.1703 0.6090 0.4424 0.0397 1.0000 Uiso R . . . . .
H132 H 0.3036 0.5506 0.4724 0.0387 1.0000 Uiso R . . . . .
H151 H 0.1363 0.4123 0.3140 0.0346 1.0000 Uiso R . . . . .
H161 H 0.1171 0.2963 0.3318 0.0357 1.0000 Uiso R . . . . .
H181 H 0.1063 0.3310 0.5127 0.0297 1.0000 Uiso R . . . . .
H191 H 0.1384 0.4470 0.4967 0.0310 1.0000 Uiso R . . . . .
H232 H 0.0952 0.0964 0.3619 0.0527 1.0000 Uiso R . . . . .
H233 H 0.0110 0.1042 0.4271 0.0523 1.0000 Uiso R . . . . .
H231 H 0.2267 0.1032 0.4188 0.0517 1.0000 Uiso R . . . . .
H511 H -0.1413 0.3203 0.0852 0.0284 1.0000 Uiso R . . . . .
H521 H -0.2975 0.2208 0.1130 0.0345 1.0000 Uiso R . . . . .
H531 H -0.3856 0.2033 0.2139 0.0368 1.0000 Uiso R . . . . .
H541 H -0.3274 0.2866 0.2874 0.0372 1.0000 Uiso R . . . . .
H551 H -0.1845 0.3881 0.2595 0.0306 1.0000 Uiso R . . . . .
H611 H 0.3515 0.4437 0.2129 0.0361 1.0000 Uiso R . . . . .
H612 H 0.4442 0.3780 0.1810 0.0389 1.0000 Uiso R . . . . .
H631 H 0.2137 0.4063 0.0398 0.0415 1.0000 Uiso R . . . . .
H632 H 0.3624 0.3543 0.0739 0.0417 1.0000 Uiso R . . . . .
H651 H 0.4055 0.5595 0.1889 0.0330 1.0000 Uiso R . . . . .
H661 H 0.4201 0.6732 0.1630 0.0352 1.0000 Uiso R . . . . .
H681 H 0.3405 0.6272 -0.0145 0.0310 1.0000 Uiso R . . . . .
H691 H 0.3180 0.5139 0.0106 0.0306 1.0000 Uiso R . . . . .
H732 H 0.4027 0.8703 0.1281 0.0504 1.0000 Uiso R . . . . .
H733 H 0.4935 0.8595 0.0629 0.0490 1.0000 Uiso R . . . . .
H731 H 0.2769 0.8601 0.0696 0.0505 1.0000 Uiso R . . . . .
loop_
_atom_site_aniso_label
_atom_site_aniso_U_11
_atom_site_aniso_U_22
_atom_site_aniso_U_33
_atom_site_aniso_U_23
_atom_site_aniso_U_13
_atom_site_aniso_U_12
C1 0.0262(5) 0.0236(5) 0.0235(5) -0.0019(4) -0.0000(4) -0.0023(4)
C2 0.0309(6) 0.0217(5) 0.0337(6) -0.0041(5) -0.0031(5) -0.0045(4)
C3 0.0308(6) 0.0244(6) 0.0365(6) 0.0054(5) -0.0023(5) -0.0076(5)
C4 0.0320(6) 0.0337(6) 0.0258(6) 0.0038(5) 0.0021(4) -0.0067(5)
C5 0.0266(5) 0.0273(6) 0.0230(5) -0.0025(4) 0.0002(4) -0.0026(4)
C6 0.0194(5) 0.0184(5) 0.0239(5) 0.0003(4) -0.0014(4) -0.0009(4)
S7 0.02339(13) 0.01590(13) 0.02294(14) -0.00076(9) 0.00057(9) -0.00134(9)
O8 0.0356(5) 0.0245(4) 0.0318(4) 0.0063(3) -0.0054(3) -0.0005(3)
O9 0.0368(4) 0.0213(4) 0.0309(4) -0.0074(3) 0.0051(3) -0.0047(3)
C10 0.0243(5) 0.0189(5) 0.0288(6) 0.0011(4) 0.0040(4) -0.0028(4)
C11 0.0248(6) 0.0262(6) 0.0455(7) 0.0111(5) -0.0020(5) -0.0014(4)
C12 0.0227(5) 0.0230(6) 0.0334(6) 0.0017(4) 0.0051(4) -0.0019(4)
C13 0.0371(6) 0.0216(6) 0.0389(7) -0.0050(5) 0.0146(5) -0.0036(5)
C14 0.0194(5) 0.0219(5) 0.0273(5) 0.0014(4) 0.0017(4) -0.0022(4)
C15 0.0372(6) 0.0268(6) 0.0216(5) 0.0030(4) -0.0003(4) -0.0070(5)
C16 0.0390(6) 0.0252(6) 0.0209(5) -0.0020(4) 0.0000(4) -0.0075(5)
C17 0.0232(5) 0.0207(5) 0.0238(5) 0.0007(4) 0.0003(4) -0.0020(4)
C18 0.0281(5) 0.0257(6) 0.0200(5) 0.0012(4) 0.0018(4) 0.0000(4)
C19 0.0271(5) 0.0236(5) 0.0240(5) -0.0033(4) 0.0038(4) -0.0002(4)
C20 0.0279(5) 0.0233(5) 0.0252(5) -0.0001(4) 0.0027(4) -0.0010(4)
O21 0.0730(7) 0.0252(4) 0.0281(5) 0.0054(4) 0.0054(4) 0.0017(4)
O22 0.0525(5) 0.0194(4) 0.0283(4) -0.0018(3) 0.0061(4) -0.0068(4)
C23 0.0452(7) 0.0196(6) 0.0391(7) -0.0017(5) 0.0088(5) -0.0051(5)
C51 0.0249(5) 0.0235(5) 0.0226(5) -0.0011(4) -0.0007(4) 0.0011(4)
C52 0.0296(6) 0.0238(5) 0.0301(6) -0.0035(4) -0.0029(4) -0.0030(4)
C53 0.0299(6) 0.0261(6) 0.0351(6) 0.0033(5) 0.0004(5) -0.0067(5)
C54 0.0320(6) 0.0334(6) 0.0250(5) 0.0026(5) 0.0043(4) -0.0046(5)
C55 0.0261(5) 0.0257(5) 0.0232(5) -0.0026(4) 0.0001(4) -0.0005(4)
C56 0.0190(5) 0.0188(5) 0.0244(5) 0.0008(4) -0.0009(4) 0.0008(4)
S57 0.02380(14) 0.01650(13) 0.02373(14) 0.00057(9) -0.00036(10) 0.00008(9)
O58 0.0379(5) 0.0273(4) 0.0336(5) 0.0098(4) -0.0080(4) -0.0018(4)
O59 0.0365(4) 0.0211(4) 0.0329(4) -0.0069(3) 0.0049(3) -0.0013(3)
C60 0.0251(5) 0.0192(5) 0.0289(5) 0.0002(4) 0.0034(4) -0.0023(4)
C61 0.0248(6) 0.0253(6) 0.0454(7) 0.0096(5) -0.0038(5) -0.0008(4)
C62 0.0239(5) 0.0219(5) 0.0335(6) -0.0008(5) 0.0048(4) -0.0023(4)
C63 0.0398(7) 0.0219(6) 0.0414(7) -0.0084(5) 0.0168(5) -0.0063(5)
C64 0.0199(5) 0.0210(5) 0.0267(5) -0.0017(4) 0.0030(4) -0.0015(4)
C65 0.0348(6) 0.0243(6) 0.0220(5) 0.0009(4) -0.0010(4) -0.0041(5)
C66 0.0365(6) 0.0225(5) 0.0232(5) -0.0031(4) -0.0009(4) -0.0048(5)
C67 0.0248(5) 0.0217(5) 0.0248(5) 0.0002(4) 0.0023(4) -0.0020(4)
C68 0.0282(5) 0.0275(6) 0.0204(5) -0.0004(4) 0.0023(4) 0.0006(4)
C69 0.0260(5) 0.0247(5) 0.0240(5) -0.0056(4) 0.0026(4) -0.0006(4)
C70 0.0311(6) 0.0247(6) 0.0264(5) 0.0012(4) 0.0007(4) -0.0031(4)
O71 0.0981(9) 0.0308(5) 0.0285(5) 0.0068(4) -0.0024(5) -0.0120(5)
O72 0.0510(5) 0.0180(4) 0.0295(4) 0.0008(3) 0.0052(4) -0.0024(4)
C73 0.0410(7) 0.0180(6) 0.0419(7) 0.0034(5) 0.0032(5) -0.0029(5)

_refine_ls_extinction_coef       21(3)
_refine_ls_extinction_method     'Larson (1970), Equation 22'
_oxford_refine_ls_scale          2.407(14)
loop_
_geom_bond_atom_site_label_1
_geom_bond_site_symmetry_1
_geom_bond_atom_site_label_2
_geom_bond_site_symmetry_2
_geom_bond_distance
_geom_bond_publ_flag
C1 . C2 . 1.3871(16) yes
C1 . C6 . 1.3921(15) yes
C1 . H11 . 0.946 no
C2 . C3 . 1.3871(17) yes
C2 . H21 . 0.942 no
C3 . C4 . 1.3824(17) yes
C3 . H31 . 0.951 no
C4 . C5 . 1.3916(16) yes
C4 . H41 . 0.932 no
C5 . C6 . 1.3867(15) yes
C5 . H51 . 0.950 no
C6 . S7 . 1.7629(11) yes
S7 . O8 . 1.4385(8) yes
S7 . O9 . 1.4382(8) yes
S7 . C10 . 1.7254(11) yes
C10 . C11 . 1.4945(16) yes
C10 . C12 . 1.5163(15) yes
C10 . C13 . 1.5018(16) yes
C11 . C12 . 1.4988(17) yes
C11 . H111 . 0.971 no
C11 . H112 . 0.969 no
C12 . C13 . 1.5007(17) yes
C12 . C14 . 1.4691(16) yes
C13 . H131 . 0.968 no
C13 . H132 . 0.980 no
C14 . C15 . 1.3971(16) yes
C14 . C19 . 1.3946(16) yes
C15 . C16 . 1.3849(17) yes
C15 . H151 . 0.944 no
C16 . C17 . 1.3942(15) yes
C16 . H161 . 0.945 no
C17 . C18 . 1.3888(15) yes
C17 . C20 . 1.4901(15) yes
C18 . C19 . 1.3850(16) yes
C18 . H181 . 0.930 no
C19 . H191 . 0.957 no
C20 . O21 . 1.2044(14) yes
C20 . O22 . 1.3327(14) yes
O22 . C23 . 1.4526(14) yes
C23 . H232 . 0.953 no
C23 . H233 . 0.948 no
C23 . H231 . 0.966 no
C51 . C52 . 1.3844(16) yes
C51 . C56 . 1.3958(15) yes
C51 . H511 . 0.957 no
C52 . C53 . 1.3882(17) yes
C52 . H521 . 0.946 no
C53 . C54 . 1.3856(17) yes
C53 . H531 . 0.951 no
C54 . C55 . 1.3901(17) yes
C54 . H541 . 0.939 no
C55 . C56 . 1.3855(15) yes
C55 . H551 . 0.938 no
C56 . S57 . 1.7659(11) yes
S57 . O58 . 1.4348(9) yes
S57 . O59 . 1.4394(8) yes
S57 . C60 . 1.7273(11) yes
C60 . C61 . 1.4970(16) yes
C60 . C62 . 1.5225(15) yes
C60 . C63 . 1.4998(16) yes
C61 . C62 . 1.4977(17) yes
C61 . H611 . 0.968 no
C61 . H612 . 0.960 no
C62 . C63 . 1.4977(16) yes
C62 . C64 . 1.4676(16) yes
C63 . H631 . 0.996 no
C63 . H632 . 0.970 no
C64 . C65 . 1.3966(15) yes
C64 . C69 . 1.3963(16) yes
C65 . C66 . 1.3854(16) yes
C65 . H651 . 0.957 no
C66 . C67 . 1.3942(16) yes
C66 . H661 . 0.931 no
C67 . C68 . 1.3918(15) yes
C67 . C70 . 1.4897(16) yes
C68 . C69 . 1.3834(16) yes
C68 . H681 . 0.942 no
C69 . H691 . 0.935 no
C70 . O71 . 1.2009(15) yes
C70 . O72 . 1.3320(14) yes
O72 . C73 . 1.4497(14) yes
C73 . H732 . 0.971 no
C73 . H733 . 0.958 no
C73 . H731 . 0.956 no
loop_
_geom_angle_atom_site_label_1
_geom_angle_site_symmetry_1
_geom_angle_atom_site_label_2
_geom_angle_site_symmetry_2
_geom_angle_atom_site_label_3
_geom_angle_site_symmetry_3
_geom_angle
_geom_angle_publ_flag
C2 . C1 . C6 . 119.05(10) yes
C2 . C1 . H11 . 121.3 no
C6 . C1 . H11 . 119.6 no
C1 . C2 . C3 . 119.71(11) yes
C1 . C2 . H21 . 120.2 no
C3 . C2 . H21 . 120.1 no
C2 . C3 . C4 . 120.75(11) yes
C2 . C3 . H31 . 120.1 no
C4 . C3 . H31 . 119.1 no
C3 . C4 . C5 . 120.32(11) yes
C3 . C4 . H41 . 119.2 no
C5 . C4 . H41 . 120.4 no
C4 . C5 . C6 . 118.47(10) yes
C4 . C5 . H51 . 122.0 no
C6 . C5 . H51 . 119.5 no
C1 . C6 . C5 . 121.69(10) yes
C1 . C6 . S7 . 118.00(8) yes
C5 . C6 . S7 . 120.28(8) yes
C6 . S7 . O8 . 108.76(5) yes
C6 . S7 . O9 . 108.37(5) yes
O8 . S7 . O9 . 119.38(5) yes
C6 . S7 . C10 . 102.22(5) yes
O8 . S7 . C10 . 107.88(5) yes
O9 . S7 . C10 . 108.89(5) yes
S7 . C10 . C11 . 129.28(9) yes
S7 . C10 . C12 . 126.39(8) yes
C11 . C10 . C12 . 59.70(8) yes
S7 . C10 . C13 . 128.27(9) yes
C11 . C10 . C13 . 99.24(10) yes
C12 . C10 . C13 . 59.63(8) yes
C10 . C11 . C12 . 60.87(8) yes
C10 . C11 . H111 . 117.5 no
C12 . C11 . H111 . 119.1 no
C10 . C11 . H112 . 118.5 no
C12 . C11 . H112 . 117.0 no
H111 . C11 . H112 . 114.0 no
C10 . C12 . C11 . 59.43(8) yes
C10 . C12 . C13 . 59.71(7) yes
C11 . C12 . C13 . 99.11(10) yes
C10 . C12 . C14 . 130.93(10) yes
C11 . C12 . C14 . 130.76(11) yes
C13 . C12 . C14 . 128.54(11) yes
C10 . C13 . C12 . 60.66(7) yes
C10 . C13 . H131 . 116.9 no
C12 . C13 . H131 . 119.5 no
C10 . C13 . H132 . 118.1 no
C12 . C13 . H132 . 116.8 no
H131 . C13 . H132 . 114.5 no
C12 . C14 . C15 . 121.74(10) yes
C12 . C14 . C19 . 119.37(10) yes
C15 . C14 . C19 . 118.88(10) yes
C14 . C15 . C16 . 120.71(11) yes
C14 . C15 . H151 . 119.7 no
C16 . C15 . H151 . 119.6 no
C15 . C16 . C17 . 120.12(11) yes
C15 . C16 . H161 . 120.4 no
C17 . C16 . H161 . 119.4 no
C16 . C17 . C18 . 119.23(10) yes
C16 . C17 . C20 . 123.32(10) yes
C18 . C17 . C20 . 117.45(10) yes
C17 . C18 . C19 . 120.77(10) yes
C17 . C18 . H181 . 119.2 no
C19 . C18 . H181 . 120.0 no
C14 . C19 . C18 . 120.25(10) yes
C14 . C19 . H191 . 119.7 no
C18 . C19 . H191 . 120.0 no
C17 . C20 . O21 . 123.93(11) yes
C17 . C20 . O22 . 112.81(9) yes
O21 . C20 . O22 . 123.25(11) yes
C20 . O22 . C23 . 116.01(9) yes
O22 . C23 . H232 . 105.4 no
O22 . C23 . H233 . 111.4 no
H232 . C23 . H233 . 110.6 no
O22 . C23 . H231 . 109.6 no
H232 . C23 . H231 . 109.4 no
H233 . C23 . H231 . 110.3 no
C52 . C51 . C56 . 118.74(10) yes
C52 . C51 . H511 . 120.8 no
C56 . C51 . H511 . 120.5 no
C51 . C52 . C53 . 120.13(11) yes
C51 . C52 . H521 . 120.1 no
C53 . C52 . H521 . 119.8 no
C52 . C53 . C54 . 120.53(11) yes
C52 . C53 . H531 . 119.6 no
C54 . C53 . H531 . 119.9 no
C53 . C54 . C55 . 120.18(11) yes
C53 . C54 . H541 . 120.6 no
C55 . C54 . H541 . 119.2 no
C54 . C55 . C56 . 118.72(10) yes
C54 . C55 . H551 . 121.6 no
C56 . C55 . H551 . 119.6 no
C51 . C56 . C55 . 121.69(10) yes
C51 . C56 . S57 . 118.41(8) yes
C55 . C56 . S57 . 119.88(8) yes
C56 . S57 . O58 . 108.43(5) yes
C56 . S57 . O59 . 108.33(5) yes
O58 . S57 . O59 . 119.51(5) yes
C56 . S57 . C60 . 102.97(5) yes
O58 . S57 . C60 . 108.23(6) yes
O59 . S57 . C60 . 108.13(5) yes
S57 . C60 . C61 . 128.71(9) yes
S57 . C60 . C62 . 124.31(8) yes
C61 . C60 . C62 . 59.46(8) yes
S57 . C60 . C63 . 128.06(10) yes
C61 . C60 . C63 . 98.93(10) yes
C62 . C60 . C63 . 59.41(7) yes
C60 . C61 . C62 . 61.11(8) yes
C60 . C61 . H611 . 117.5 no
C62 . C61 . H611 . 117.0 no
C60 . C61 . H612 . 117.8 no
C62 . C61 . H612 . 118.9 no
H611 . C61 . H612 . 114.4 no
C60 . C62 . C61 . 59.42(8) yes
C60 . C62 . C63 . 59.54(7) yes
C61 . C62 . C63 . 99.00(10) yes
C60 . C62 . C64 . 131.02(10) yes
C61 . C62 . C64 . 130.56(11) yes
C63 . C62 . C64 . 128.84(11) yes
C60 . C63 . C62 . 61.05(7) yes
C60 . C63 . H631 . 116.6 no
C62 . C63 . H631 . 117.2 no
C60 . C63 . H632 . 117.8 no
C62 . C63 . H632 . 118.7 no
H631 . C63 . H632 . 115.0 no
C62 . C64 . C65 . 121.29(10) yes
C62 . C64 . C69 . 119.94(10) yes
C65 . C64 . C69 . 118.74(10) yes
C64 . C65 . C66 . 120.66(11) yes
C64 . C65 . H651 . 120.5 no
C66 . C65 . H651 . 118.9 no
C65 . C66 . C67 . 120.35(11) yes
C65 . C66 . H661 . 120.4 no
C67 . C66 . H661 . 119.2 no
C66 . C67 . C68 . 119.07(10) yes
C66 . C67 . C70 . 122.69(10) yes
C68 . C67 . C70 . 118.24(10) yes
C67 . C68 . C69 . 120.65(10) yes
C67 . C68 . H681 . 120.3 no
C69 . C68 . H681 . 119.1 no
C64 . C69 . C68 . 120.52(10) yes
C64 . C69 . H691 . 119.4 no
C68 . C69 . H691 . 120.1 no
C67 . C70 . O71 . 124.58(11) yes
C67 . C70 . O72 . 112.12(10) yes
O71 . C70 . O72 . 123.30(11) yes
C70 . O72 . C73 . 116.41(9) yes
O72 . C73 . H732 . 105.7 no
O72 . C73 . H733 . 110.8 no
H732 . C73 . H733 . 111.0 no
O72 . C73 . H731 . 108.9 no
H732 . C73 . H731 . 109.9 no
H733 . C73 . H731 . 110.6 no
loop_
_geom_hbond_atom_site_label_D
_geom_hbond_site_symmetry_D
_geom_hbond_atom_site_label_H
_geom_hbond_site_symmetry_H
_geom_hbond_atom_site_label_A
_geom_hbond_site_symmetry_A
_geom_hbond_angle_DHA
_geom_hbond_distance_DH
_geom_hbond_distance_HA
_geom_hbond_distance_DA
_geom_hbond_publ_flag
C4 . H41 . O22 4_655 167 0.93 2.47 3.3829(17) yes
C54 . H541 . O72 4_545 173 0.94 2.48 3.4125(17) yes
C61 . H611 . O9 . 142 0.97 2.56 3.3734(17) yes


_iucr_refine_instructions_details 
;
#
# Punched on 19/03/20 at 13:54:22
#
#LIST     12                                                                    
BLOCK SCALE X'S  U'S 
CONT EXTPARAM 
RIDE C   (   1,X'S) H   (  11,X'S) 
RIDE C   (   2,X'S) H   (  21,X'S) 
RIDE C   (   3,X'S) H   (  31,X'S) 
RIDE C   (   4,X'S) H   (  41,X'S) 
RIDE C   (   5,X'S) H   (  51,X'S) 
RIDE C   (  11,X'S) H   ( 111,X'S) H   ( 112,X'S) 
RIDE C   (  13,X'S) H   ( 131,X'S) H   ( 132,X'S) 
RIDE C   (  15,X'S) H   ( 151,X'S) 
RIDE C   (  16,X'S) H   ( 161,X'S) 
RIDE C   (  18,X'S) H   ( 181,X'S) 
RIDE C   (  19,X'S) H   ( 191,X'S) 
RIDE C   (  23,X'S) H   ( 232,X'S) H   ( 233,X'S) H   ( 231,X'S) 
RIDE C   (  51,X'S) H   ( 511,X'S) 
RIDE C   (  52,X'S) H   ( 521,X'S) 
RIDE C   (  53,X'S) H   ( 531,X'S) 
RIDE C   (  54,X'S) H   ( 541,X'S) 
RIDE C   (  55,X'S) H   ( 551,X'S) 
RIDE C   (  61,X'S) H   ( 611,X'S) H   ( 612,X'S) 
RIDE C   (  63,X'S) H   ( 631,X'S) H   ( 632,X'S) 
RIDE C   (  65,X'S) H   ( 651,X'S) 
RIDE C   (  66,X'S) H   ( 661,X'S) 
RIDE C   (  68,X'S) H   ( 681,X'S) 
RIDE C   (  69,X'S) H   ( 691,X'S) 
RIDE C   (  73,X'S) H   ( 732,X'S) H   ( 733,X'S) H   ( 731,X'S) 
END                                                                             
#
# Punched on 19/03/20 at 13:54:22
#
#LIST     16                                                                    
NO 
REM   HREST   START (DO NOT REMOVE THIS LINE) 
REM   HREST   END (DO NOT REMOVE THIS LINE) 
END                                                                             
;
####################################################################### 
# 
# This file contains crystal structure data downloaded from the 
# Cambridge Structural Database (CSD) hosted by the Cambridge 
# Crystallographic Data Centre (CCDC).
# 
# Full information about CCDC data access policies and citation 
# guidelines are available at http://www.ccdc.cam.ac.uk/access/V1 
# 
# Audit and citation data items may have been added by the CCDC. 
# Please retain this information to preserve the provenance of 
# this file and to allow appropriate attribution of the data. 
# 
#######################################################################

data_11-150K
_database_code_depnum_ccdc_archive 'CCDC 2074460'
loop_
_audit_author_name
_audit_author_address
'Kirsten Christensen'
;University of Oxford
United Kingdom
;
_audit_update_record             
;
2021-03-31 deposited with the CCDC.	2021-04-27 downloaded from the CCDC.
;
#==============================================================================
_audit_creation_date             2019-11-26
_audit_creation_method           'CRYSTALS_ver_14.61_build_7356 '

_oxford_structure_analysis_title '7246 Cassie 150K'
_chemical_name_systematic        .
_chemical_melting_point          'not measured'

_cell_length_a                   6.19930(10)
_cell_length_b                   22.8971(3)
_cell_length_c                   27.5542(3)
_cell_angle_alpha                90
_cell_angle_beta                 90
_cell_angle_gamma                90
_cell_volume                     3911.21(9)

_symmetry_cell_setting           orthorhombic
_symmetry_space_group_name_H-M   'P 21 21 21 '
_symmetry_space_group_name_Hall  'P 2ac 2ab'
loop_
_symmetry_equiv_pos_as_xyz
x,y,z
-x+1/2,-y,z+1/2
x+1/2,-y+1/2,-z
-x,y+1/2,-z+1/2

loop_
_atom_type_symbol
_atom_type_scat_dispersion_real
_atom_type_scat_dispersion_imag
_atom_type_scat_Cromer_Mann_a1
_atom_type_scat_Cromer_Mann_b1
_atom_type_scat_Cromer_Mann_a2
_atom_type_scat_Cromer_Mann_b2
_atom_type_scat_Cromer_Mann_a3
_atom_type_scat_Cromer_Mann_b3
_atom_type_scat_Cromer_Mann_a4
_atom_type_scat_Cromer_Mann_b4
_atom_type_scat_Cromer_Mann_c
_atom_type_scat_source
C 0.0181 0.0091 2.3100 20.8439 1.0200 10.2075 1.5886 0.5687 0.8650 51.6512
0.2156 'International Tables Vol C 4.2.6.8 and 6.1.1.4'
H 0.0000 0.0000 0.4930 10.5109 0.3229 26.1257 0.1402 3.1424 0.0408 57.7998
0.0030 'International Tables Vol C 4.2.6.8 and 6.1.1.4'
O 0.0492 0.0322 3.0485 13.2771 2.2868 5.7011 1.5463 0.3239 0.8670 32.9089
0.2508 'International Tables Vol C 4.2.6.8 and 6.1.1.4'
S 0.3331 0.5567 6.9053 1.4679 5.2034 22.2151 1.4379 0.2536 1.5863 56.1720
0.8669 'International Tables Vol C 4.2.6.8 and 6.1.1.4'


_cell_formula_units_Z            12

# Given Formula = C16 H14 O2 S1 
# Dc =      1.38 Fooo =   1704.00 Mu =     21.56 M =    270.35
# Found Formula = C16 H14 O2 S1 
# Dc =      1.38 FOOO =   1704.00 Mu =     21.56 M =    270.35

_chemical_formula_sum            'C16 H14 O2 S'
_chemical_formula_moiety         'C16 H14 O2 S'
_chemical_compound_source        .
_chemical_formula_weight         270.35


_cell_measurement_reflns_used    10878
_cell_measurement_theta_min      3.82
_cell_measurement_theta_max      76.13
_cell_measurement_temperature    150

_exptl_crystal_description       block
_exptl_crystal_colour            clear_pale_colourless
_exptl_crystal_size_min          0.04
_exptl_crystal_size_mid          0.18
_exptl_crystal_size_max          0.22

_exptl_crystal_density_diffrn    1.377
_exptl_crystal_density_meas      'not measured'
_exptl_crystal_density_method    'not measured'
# Non-dispersive F(000): 
_exptl_crystal_F_000             1704
_exptl_absorpt_coefficient_mu    2.156

# Sheldrick geometric approximatio 0.68 0.92 
_exptl_absorpt_correction_type   multi-scan
_exptl_absorpt_process_details   
; 
 CrysAlisPro (Rigaku Oxford Diffraction, 2017) 
;
_exptl_absorpt_correction_T_min  0.83
_exptl_absorpt_correction_T_max  0.92
_diffrn_measurement_device_type  'Oxford Diffraction SuperNova'
_diffrn_measurement_device       Area
_diffrn_radiation_monochromator  'focussing mirrors'
_diffrn_radiation_type           'Cu K\a'
_diffrn_radiation_wavelength     1.54184
_diffrn_measurement_method       \w

# If a reference occurs more than once, delete the author 
# and date from subsequent references. 
_computing_data_collection       'SuperNova, (Oxford Diffraction, 2010)'
_computing_cell_refinement       
; 
 CrysAlisPro (Rigaku Oxford Diffraction, 2017) 
;
_computing_data_reduction        
; 
 CrysAlisPro (Rigaku Oxford Diffraction, 2017) 
;
_computing_structure_solution    'Superflip (Palatinus & Chapuis, 2007)'
_computing_structure_refinement  'CRYSTALS (Betteridge et al., 2003)'
_computing_publication_material  'CRYSTALS (Betteridge et al., 2003)'
_computing_molecular_graphics    'CAMERON (Watkin et al., 1996)'

_diffrn_standards_interval_time  .
_diffrn_standards_interval_count .
_diffrn_standards_number         0
_diffrn_standards_decay_%        .

_diffrn_ambient_temperature      150
_diffrn_reflns_number            22609
_diffrn_reflns_av_unetI/netI     0.049
_reflns_number_total             8095
_diffrn_reflns_av_R_equivalents  0.033
_diffrn_reflns_av_sigmaI/netI    0.0491
# Number of reflections without Friedels Law is 8095 
# Number of reflections with Friedels Law is 4625 
# Theoretical number of reflections is about 4099 

_diffrn_reflns_theta_min         3.744
_diffrn_reflns_theta_max         76.292
_diffrn_measured_fraction_theta_max 0.992

_diffrn_reflns_theta_full        74.767
_diffrn_measured_fraction_theta_full 0.996


_diffrn_reflns_limit_h_min       -7
_diffrn_reflns_limit_h_max       7
_diffrn_reflns_limit_k_min       -28
_diffrn_reflns_limit_k_max       27
_diffrn_reflns_limit_l_min       -34
_diffrn_reflns_limit_l_max       34
_reflns_limit_h_min              -7
_reflns_limit_h_max              7
_reflns_limit_k_min              0
_reflns_limit_k_max              28
_reflns_limit_l_min              0
_reflns_limit_l_max              34

_oxford_diffrn_Wilson_B_factor   1.78
_oxford_diffrn_Wilson_scale      0.24

_atom_sites_solution_primary     other #heavy,direct,difmap,geom,iterative
# _atom_sites_solution_secondary  difmap
_atom_sites_solution_hydrogens   difmap

_refine_diff_density_min         -0.26
_refine_diff_density_max         0.32


# The current dictionary definitions do not cover the 
# situation where the reflections used for refinement were 
# selected by a user-defined sigma threshold 

# Explicitly named reflections are ALWAYS excluded from R&wR 

# The values actually used during refinement 
_oxford_refine_reflns_threshold_expression_ref I>-10.0\s(I)
_refine_ls_number_restraints     0
_refine_ls_number_parameters     515
_refine_ls_number_reflns         8095
_oxford_refine_ls_R_factor_ref   0.0342
_refine_ls_wR_factor_ref         0.0824
_refine_ls_goodness_of_fit_ref   1.0069
_refine_ls_shift/su_max          0.0010746
_refine_ls_shift/su_mean         0.0000786


# Computed with no filters except I/sigma = -10 
_oxford_reflns_number_all        8095
_refine_ls_R_factor_all          0.0342
_refine_ls_wR_factor_all         0.0824

# Computed with no filters except I/sigma = +2 a la SHELX 
_reflns_threshold_expression     I>2.0\s(I)
_reflns_number_gt                7636
_refine_ls_R_factor_gt           0.0314
_refine_ls_wR_factor_gt          0.0783

# For an explanation, see Cooper & Watkin, Acta Cryst. (2016). B72, 661-683 
_oxford_Hooft_y                  0.033(6) # for 3403 Friedel pairs 
_oxford_Bijvoet_difference       0.028(6) # for 3403 Friedel pairs 
# (Similar to the Parsons(q).) 
_oxford_refined_Flack_x          0.017(9) # for 3470 Friedel pairs 
_refine_ls_abs_structure_Flack   0.028(6)
_refine_ls_abs_structure_details 
; 
 Parsons, Flack & Wagner (2013), 
 3403 Friedel Pairs 
;

# choose from: 
# rm (reference molecule of known chirality), 
# ad (anomolous dispersion - Flack), rmad (rm and ad), 
# syn (from synthesis), unk (unknown) or . (not applicable). 
_chemical_absolute_configuration ad


_refine_ls_structure_factor_coef Fsqd
_refine_ls_matrix_type           full
_refine_ls_hydrogen_treatment    constr #undef, noref, refall,
# refxyz, refU, constr or mixed
_refine_ls_weighting_scheme      calc
_refine_ls_weighting_details     
;
 Method= Modified Sheldrick 
 w=1/[\s^2^(F^2^) + ( 0.05P)^2^ + 0.05P] 
 ,where P=(max(Fo^2^,0) + 2Fc^2^)/3 
;

# Uequiv = arithmetic mean of Ui i.e. Ueqiv = (U1+U2+U3)/3

# Replace last . with number of unfound hydrogen atoms attached to an atom.

# ..._refinement_flags_... 
# . no refinement constraints           S special position constraint on site
# G rigid group refinement of site      R riding atom
# D distance or angle restraint on site T thermal displacement constraints
# U Uiso or Uij restraint (rigid bond)  P partial occupancy constraint


loop_
_atom_site_label
_atom_site_type_symbol
_atom_site_fract_x
_atom_site_fract_y
_atom_site_fract_z
_atom_site_U_iso_or_equiv
_atom_site_occupancy
_atom_site_adp_type
_atom_site_refinement_flags_posn
_atom_site_refinement_flags_adp
_atom_site_refinement_flags_occupancy
_atom_site_disorder_assembly
_atom_site_disorder_group
_atom_site_attached_hydrogens
C1 C 0.4492(3) 0.67303(8) 0.74448(6) 0.0327 1.0000 Uani . . . . . .
C2 C 0.3945(5) 0.67552(8) 0.79338(7) 0.0446 1.0000 Uani . . . . . .
C3 C 0.1978(5) 0.65499(9) 0.80914(7) 0.0452 1.0000 Uani . . . . . .
C4 C 0.0526(4) 0.63107(9) 0.77659(8) 0.0421 1.0000 Uani . . . . . .
C5 C 0.1035(3) 0.62810(8) 0.72748(7) 0.0317 1.0000 Uani . . . . . .
C6 C 0.3021(3) 0.64888(7) 0.71224(5) 0.0231 1.0000 Uani . . . . . .
S7 S 0.36854(6) 0.644725(16) 0.649869(14) 0.0212 1.0000 Uani . . . . . .
O8 O 0.5996(2) 0.64900(6) 0.64501(5) 0.0319 1.0000 Uani . . . . . .
O9 O 0.2604(2) 0.59444(5) 0.63034(4) 0.0283 1.0000 Uani . . . . . .
C10 C 0.2547(3) 0.70666(7) 0.62510(6) 0.0228 1.0000 Uani . . . . . .
C11 C 0.3672(3) 0.75967(7) 0.60524(6) 0.0262 1.0000 Uani . . . . . .
C12 C 0.2410(3) 0.72116(7) 0.57157(6) 0.0219 1.0000 Uani . . . . . .
C13 C 0.0397(3) 0.71455(7) 0.60071(6) 0.0252 1.0000 Uani . . . . . .
C14 C 0.3022(2) 0.68896(6) 0.52736(5) 0.0206 1.0000 Uani . . . . . .
C15 C 0.5142(3) 0.67122(7) 0.51811(6) 0.0247 1.0000 Uani . . . . . .
C16 C 0.5622(3) 0.63993(7) 0.47647(6) 0.0269 1.0000 Uani . . . . . .
C17 C 0.4007(3) 0.62605(6) 0.44335(6) 0.0242 1.0000 Uani . . . . . .
C18 C 0.1900(3) 0.64405(7) 0.45217(6) 0.0250 1.0000 Uani . . . . . .
C19 C 0.1420(3) 0.67556(7) 0.49369(6) 0.0235 1.0000 Uani . . . . . .
C25 C 0.6427(3) 0.53941(8) 0.27530(7) 0.0357 1.0000 Uani . . . . . .
C24 C 0.6024(5) 0.53304(10) 0.22593(8) 0.0526 1.0000 Uani . . . . . .
C23 C 0.7573(6) 0.50900(9) 0.19577(7) 0.0562 1.0000 Uani . . . . . .
C22 C 0.9544(5) 0.49227(9) 0.21365(7) 0.0516 1.0000 Uani . . . . . .
C21 C 0.9993(4) 0.49791(8) 0.26290(7) 0.0371 1.0000 Uani . . . . . .
C26 C 0.8421(3) 0.52139(7) 0.29282(6) 0.0241 1.0000 Uani . . . . . .
S27 S 0.89511(6) 0.528347(15) 0.355571(13) 0.0215 1.0000 Uani . . . . . .
O28 O 1.1251(2) 0.52537(6) 0.36288(5) 0.0336 1.0000 Uani . . . . . .
O29 O 0.7793(2) 0.57873(5) 0.37285(4) 0.0290 1.0000 Uani . . . . . .
C30 C 0.7797(3) 0.46657(7) 0.38003(6) 0.0236 1.0000 Uani . . . . . .
C33 C 0.5568(3) 0.45795(7) 0.40032(6) 0.0259 1.0000 Uani . . . . . .
C32 C 0.7479(3) 0.45192(7) 0.43304(6) 0.0228 1.0000 Uani . . . . . .
C31 C 0.8869(3) 0.41360(7) 0.40156(6) 0.0289 1.0000 Uani . . . . . .
C34 C 0.7955(3) 0.48417(6) 0.47812(6) 0.0209 1.0000 Uani . . . . . .
C39 C 0.6287(3) 0.49574(7) 0.51045(6) 0.0236 1.0000 Uani . . . . . .
C38 C 0.6665(3) 0.52639(7) 0.55322(6) 0.0254 1.0000 Uani . . . . . .
C37 C 0.8734(3) 0.54580(7) 0.56386(6) 0.0249 1.0000 Uani . . . . . .
C36 C 1.0419(3) 0.53431(7) 0.53174(6) 0.0270 1.0000 Uani . . . . . .
C35 C 1.0038(3) 0.50349(7) 0.48916(6) 0.0258 1.0000 Uani . . . . . .
C45 C 0.0604(3) 0.29513(8) 0.72996(7) 0.0336 1.0000 Uani . . . . . .
C44 C 0.0342(4) 0.30061(10) 0.77985(7) 0.0460 1.0000 Uani . . . . . .
C43 C 0.2004(5) 0.32339(9) 0.80796(7) 0.0477 1.0000 Uani . . . . . .
C42 C 0.3935(5) 0.34021(8) 0.78681(7) 0.0432 1.0000 Uani . . . . . .
C41 C 0.4212(3) 0.33513(7) 0.73699(7) 0.0324 1.0000 Uani . . . . . .
C46 C 0.2535(3) 0.31254(6) 0.70924(5) 0.0235 1.0000 Uani . . . . . .
S47 S 0.28528(6) 0.307121(16) 0.645700(13) 0.0224 1.0000 Uani . . . . . .
O49 O 0.1579(2) 0.25847(5) 0.62934(4) 0.0325 1.0000 Uani . . . . . .
O48 O 0.5125(2) 0.30830(6) 0.63509(5) 0.0340 1.0000 Uani . . . . . .
C50 C 0.1723(3) 0.37094(7) 0.62398(6) 0.0247 1.0000 Uani . . . . . .
C53 C -0.0492(3) 0.38114(8) 0.60382(6) 0.0300 1.0000 Uani . . . . . .
C52 C 0.1408(3) 0.38620(7) 0.57074(6) 0.0248 1.0000 Uani . . . . . .
C51 C 0.2851(3) 0.42259(7) 0.60205(6) 0.0292 1.0000 Uani . . . . . .
C54 C 0.1833(3) 0.35384(7) 0.52559(6) 0.0223 1.0000 Uani . . . . . .
C59 C 0.0158(3) 0.32345(7) 0.50322(6) 0.0264 1.0000 Uani . . . . . .
C58 C 0.0517(3) 0.29231(7) 0.46068(6) 0.0280 1.0000 Uani . . . . . .
C57 C 0.2556(3) 0.29173(7) 0.43956(6) 0.0292 1.0000 Uani . . . . . .
C56 C 0.4226(3) 0.32280(7) 0.46134(6) 0.0299 1.0000 Uani . . . . . .
C55 C 0.3878(3) 0.35355(7) 0.50400(6) 0.0269 1.0000 Uani . . . . . .
H11 H 0.5844 0.6861 0.7332 0.0390 1.0000 Uiso R . . . . .
H21 H 0.4885 0.6912 0.8163 0.0553 1.0000 Uiso R . . . . .
H31 H 0.1655 0.6563 0.8423 0.0534 1.0000 Uiso R . . . . .
H41 H -0.0801 0.6159 0.7878 0.0500 1.0000 Uiso R . . . . .
H51 H 0.0085 0.6132 0.7049 0.0387 1.0000 Uiso R . . . . .
H111 H 0.3104 0.7983 0.6135 0.0316 1.0000 Uiso R . . . . .
H112 H 0.5193 0.7595 0.6021 0.0325 1.0000 Uiso R . . . . .
H131 H -0.0496 0.7485 0.6085 0.0307 1.0000 Uiso R . . . . .
H132 H -0.0454 0.6797 0.5956 0.0295 1.0000 Uiso R . . . . .
H151 H 0.6218 0.6795 0.5399 0.0301 1.0000 Uiso R . . . . .
H161 H 0.7053 0.6278 0.4702 0.0317 1.0000 Uiso R . . . . .
H171 H 0.4332 0.6046 0.4154 0.0295 1.0000 Uiso R . . . . .
H181 H 0.0843 0.6351 0.4301 0.0304 1.0000 Uiso R . . . . .
H191 H 0.0014 0.6894 0.4990 0.0269 1.0000 Uiso R . . . . .
H251 H 0.5424 0.5543 0.2964 0.0431 1.0000 Uiso R . . . . .
H241 H 0.4705 0.5453 0.2128 0.0639 1.0000 Uiso R . . . . .
H231 H 0.7301 0.5047 0.1623 0.0665 1.0000 Uiso R . . . . .
H221 H 1.0608 0.4761 0.1927 0.0616 1.0000 Uiso R . . . . .
H211 H 1.1317 0.4862 0.2756 0.0451 1.0000 Uiso R . . . . .
H331 H 0.4658 0.4923 0.4032 0.0306 1.0000 Uiso R . . . . .
H332 H 0.4782 0.4231 0.3909 0.0313 1.0000 Uiso R . . . . .
H311 H 1.0410 0.4139 0.4068 0.0343 1.0000 Uiso R . . . . .
H312 H 0.8334 0.3753 0.3929 0.0355 1.0000 Uiso R . . . . .
H391 H 0.4944 0.4819 0.5029 0.0286 1.0000 Uiso R . . . . .
H381 H 0.5543 0.5341 0.5746 0.0303 1.0000 Uiso R . . . . .
H371 H 0.9000 0.5665 0.5927 0.0298 1.0000 Uiso R . . . . .
H361 H 1.1830 0.5471 0.5386 0.0323 1.0000 Uiso R . . . . .
H351 H 1.1164 0.4971 0.4677 0.0319 1.0000 Uiso R . . . . .
H451 H -0.0520 0.2812 0.7107 0.0415 1.0000 Uiso R . . . . .
H441 H -0.0960 0.2885 0.7947 0.0555 1.0000 Uiso R . . . . .
H431 H 0.1858 0.3267 0.8415 0.0571 1.0000 Uiso R . . . . .
H421 H 0.5070 0.3550 0.8060 0.0528 1.0000 Uiso R . . . . .
H411 H 0.5532 0.3463 0.7213 0.0389 1.0000 Uiso R . . . . .
H531 H -0.1258 0.4150 0.6135 0.0362 1.0000 Uiso R . . . . .
H532 H -0.1436 0.3478 0.6000 0.0355 1.0000 Uiso R . . . . .
H511 H 0.2391 0.4610 0.6115 0.0349 1.0000 Uiso R . . . . .
H512 H 0.4405 0.4202 0.5968 0.0348 1.0000 Uiso R . . . . .
H591 H -0.1242 0.3235 0.5168 0.0322 1.0000 Uiso R . . . . .
H581 H -0.0600 0.2720 0.4464 0.0350 1.0000 Uiso R . . . . .
H571 H 0.2799 0.2709 0.4115 0.0344 1.0000 Uiso R . . . . .
H561 H 0.5603 0.3219 0.4471 0.0367 1.0000 Uiso R . . . . .
H551 H 0.4986 0.3742 0.5178 0.0322 1.0000 Uiso R . . . . .
loop_
_atom_site_aniso_label
_atom_site_aniso_U_11
_atom_site_aniso_U_22
_atom_site_aniso_U_33
_atom_site_aniso_U_23
_atom_site_aniso_U_13
_atom_site_aniso_U_12
C1 0.0476(11) 0.0262(7) 0.0243(8) 0.0018(6) -0.0083(7) -0.0100(7)
C2 0.0802(16) 0.0331(9) 0.0205(8) -0.0002(7) -0.0132(10) -0.0111(10)
C3 0.0864(17) 0.0318(9) 0.0176(8) 0.0021(7) 0.0107(9) -0.0009(10)
C4 0.0533(13) 0.0413(10) 0.0316(9) 0.0056(8) 0.0174(9) -0.0014(9)
C5 0.0348(9) 0.0354(8) 0.0249(8) 0.0009(7) 0.0033(7) -0.0024(7)
C6 0.0314(8) 0.0229(6) 0.0152(7) 0.0021(6) 0.0000(6) 0.0002(6)
S7 0.02235(17) 0.02596(16) 0.01522(16) -0.00013(13) -0.00007(13) 0.00022(13)
O8 0.0242(6) 0.0430(6) 0.0286(6) 0.0042(6) 0.0024(5) 0.0028(5)
O9 0.0381(7) 0.0258(5) 0.0210(5) -0.0030(4) -0.0030(5) 0.0001(5)
C10 0.0247(8) 0.0275(7) 0.0161(7) 0.0001(6) 0.0004(6) -0.0003(6)
C11 0.0339(8) 0.0258(7) 0.0189(7) -0.0003(6) -0.0002(6) -0.0038(7)
C12 0.0228(7) 0.0251(7) 0.0178(7) 0.0019(6) -0.0009(6) 0.0006(6)
C13 0.0238(8) 0.0313(7) 0.0206(7) -0.0001(6) 0.0016(6) 0.0027(6)
C14 0.0239(7) 0.0204(6) 0.0174(7) 0.0041(6) 0.0013(5) -0.0005(6)
C15 0.0222(7) 0.0311(7) 0.0208(7) -0.0002(6) -0.0022(6) -0.0018(6)
C16 0.0238(7) 0.0303(7) 0.0265(8) 0.0013(6) 0.0048(6) 0.0034(6)
C17 0.0333(8) 0.0218(6) 0.0176(7) 0.0006(6) 0.0027(6) 0.0020(6)
C18 0.0280(8) 0.0269(7) 0.0202(7) 0.0006(6) -0.0046(6) 0.0004(6)
C19 0.0222(7) 0.0272(7) 0.0211(7) 0.0015(6) -0.0018(6) 0.0019(6)
C25 0.0425(11) 0.0375(9) 0.0272(9) 0.0029(7) -0.0082(8) 0.0044(8)
C24 0.0739(16) 0.0475(11) 0.0364(11) 0.0061(9) -0.0271(12) 0.0003(12)
C23 0.118(2) 0.0325(9) 0.0178(9) -0.0003(8) -0.0116(12) 0.0028(12)
C22 0.103(2) 0.0297(9) 0.0223(9) -0.0004(7) 0.0153(11) 0.0139(11)
C21 0.0564(12) 0.0291(8) 0.0258(9) 0.0011(7) 0.0088(8) 0.0107(8)
C26 0.0358(9) 0.0218(7) 0.0148(7) 0.0011(6) -0.0009(6) 0.0002(6)
S27 0.02350(17) 0.02525(16) 0.01564(16) -0.00057(13) -0.00021(15) 0.00064(13)
O28 0.0245(6) 0.0453(7) 0.0309(6) 0.0034(5) -0.0037(5) -0.0013(5)
O29 0.0385(7) 0.0255(5) 0.0229(5) -0.0050(5) 0.0045(5) 0.0012(5)
C30 0.0272(8) 0.0268(7) 0.0168(7) -0.0010(6) -0.0004(6) 0.0020(6)
C33 0.0252(8) 0.0310(7) 0.0215(7) -0.0004(6) -0.0030(6) -0.0031(6)
C32 0.0262(8) 0.0235(7) 0.0188(7) 0.0024(6) -0.0006(6) 0.0010(6)
C31 0.0364(9) 0.0282(7) 0.0221(7) 0.0011(6) 0.0018(7) 0.0042(7)
C34 0.0229(7) 0.0218(6) 0.0179(7) 0.0034(6) -0.0022(6) 0.0012(5)
C39 0.0212(7) 0.0264(7) 0.0234(7) 0.0014(6) 0.0003(6) -0.0020(6)
C38 0.0268(8) 0.0278(7) 0.0217(8) 0.0004(6) 0.0030(6) 0.0008(6)
C37 0.0320(8) 0.0242(7) 0.0186(7) 0.0011(6) -0.0037(6) -0.0009(6)
C36 0.0251(8) 0.0329(8) 0.0231(8) 0.0047(7) -0.0051(6) -0.0039(6)
C35 0.0222(7) 0.0348(8) 0.0205(7) 0.0027(6) 0.0002(6) 0.0011(6)
C45 0.0387(10) 0.0371(9) 0.0250(8) 0.0003(7) 0.0049(7) -0.0075(7)
C44 0.0636(14) 0.0446(10) 0.0297(9) 0.0022(9) 0.0174(9) -0.0079(10)
C43 0.0933(18) 0.0330(9) 0.0168(8) 0.0006(7) 0.0045(9) -0.0024(10)
C42 0.0731(15) 0.0291(8) 0.0274(9) 0.0011(7) -0.0150(10) -0.0083(9)
C41 0.0421(10) 0.0275(7) 0.0278(8) 0.0009(7) -0.0058(7) -0.0064(7)
C46 0.0337(8) 0.0203(6) 0.0167(7) 0.0012(6) 0.0004(6) -0.0001(6)
S47 0.02647(17) 0.02396(16) 0.01692(16) -0.00044(15) 0.00220(13) -0.00002(13)
O49 0.0460(8) 0.0280(5) 0.0236(6) -0.0046(5) -0.0007(5) -0.0050(5)
O48 0.0292(6) 0.0400(6) 0.0328(6) 0.0030(5) 0.0075(5) 0.0056(5)
C50 0.0284(8) 0.0283(7) 0.0174(7) -0.0000(6) 0.0013(6) 0.0000(6)
C53 0.0277(8) 0.0379(8) 0.0246(8) -0.0010(7) 0.0022(6) 0.0066(7)
C52 0.0276(8) 0.0252(7) 0.0215(7) 0.0024(6) -0.0006(6) 0.0005(6)
C51 0.0402(9) 0.0246(7) 0.0228(8) 0.0014(6) -0.0023(7) -0.0028(7)
C54 0.0278(8) 0.0212(6) 0.0179(7) 0.0048(6) 0.0003(6) 0.0006(6)
C59 0.0266(8) 0.0290(7) 0.0238(7) 0.0038(6) -0.0015(6) -0.0003(6)
C58 0.0339(9) 0.0262(7) 0.0239(8) 0.0010(6) -0.0068(6) -0.0006(6)
C57 0.0428(10) 0.0257(7) 0.0190(7) 0.0021(6) 0.0006(7) 0.0057(7)
C56 0.0316(8) 0.0315(8) 0.0266(8) 0.0034(7) 0.0086(7) 0.0028(7)
C55 0.0263(8) 0.0276(7) 0.0270(8) 0.0025(6) 0.0011(7) -0.0031(7)

_refine_ls_extinction_method     None
_oxford_refine_ls_scale          2.106(11)
loop_
_geom_bond_atom_site_label_1
_geom_bond_site_symmetry_1
_geom_bond_atom_site_label_2
_geom_bond_site_symmetry_2
_geom_bond_distance
_geom_bond_publ_flag
C1 . C2 . 1.391(3) yes
C1 . C6 . 1.388(2) yes
C1 . H11 . 0.942 no
C2 . C3 . 1.377(4) yes
C2 . H21 . 0.932 no
C3 . C4 . 1.384(3) yes
C3 . H31 . 0.937 no
C4 . C5 . 1.391(3) yes
C4 . H41 . 0.944 no
C5 . C6 . 1.385(3) yes
C5 . H51 . 0.922 no
C6 . S7 . 1.7698(16) yes
S7 . O8 . 1.4422(13) yes
S7 . O9 . 1.4369(12) yes
S7 . C10 . 1.7247(16) yes
C10 . C11 . 1.503(2) yes
C10 . C12 . 1.514(2) yes
C10 . C13 . 1.504(2) yes
C11 . C12 . 1.500(2) yes
C11 . H111 . 0.979 no
C11 . H112 . 0.947 no
C12 . C13 . 1.491(2) yes
C12 . C14 . 1.473(2) yes
C13 . H131 . 0.978 no
C13 . H132 . 0.967 no
C14 . C15 . 1.399(2) yes
C14 . C19 . 1.393(2) yes
C15 . C16 . 1.385(2) yes
C15 . H151 . 0.917 no
C16 . C17 . 1.392(2) yes
C16 . H161 . 0.946 no
C17 . C18 . 1.391(2) yes
C17 . H171 . 0.937 no
C18 . C19 . 1.385(2) yes
C18 . H181 . 0.917 no
C19 . H191 . 0.939 no
C25 . C24 . 1.391(3) yes
C25 . C26 . 1.390(3) yes
C25 . H251 . 0.916 no
C24 . C23 . 1.384(4) yes
C24 . H241 . 0.937 no
C23 . C22 . 1.372(4) yes
C23 . H231 . 0.942 no
C22 . C21 . 1.391(3) yes
C22 . H221 . 0.951 no
C21 . C26 . 1.385(3) yes
C21 . H211 . 0.932 no
C26 . S27 . 1.7672(16) yes
S27 . O28 . 1.4414(13) yes
S27 . O29 . 1.4398(12) yes
S27 . C30 . 1.7224(17) yes
C30 . C33 . 1.504(2) yes
C30 . C32 . 1.512(2) yes
C30 . C31 . 1.505(2) yes
C33 . C32 . 1.495(2) yes
C33 . H331 . 0.972 no
C33 . H332 . 0.970 no
C32 . C31 . 1.505(2) yes
C32 . C34 . 1.475(2) yes
C31 . H311 . 0.966 no
C31 . H312 . 0.967 no
C34 . C39 . 1.390(2) yes
C34 . C35 . 1.398(2) yes
C39 . C38 . 1.391(2) yes
C39 . H391 . 0.915 no
C38 . C37 . 1.389(2) yes
C38 . H381 . 0.929 no
C37 . C36 . 1.394(2) yes
C37 . H371 . 0.940 no
C36 . C35 . 1.390(2) yes
C36 . H361 . 0.941 no
C35 . H351 . 0.927 no
C45 . C44 . 1.390(3) yes
C45 . C46 . 1.385(2) yes
C45 . H451 . 0.932 no
C44 . C43 . 1.391(4) yes
C44 . H441 . 0.946 no
C43 . C42 . 1.386(4) yes
C43 . H431 . 0.931 no
C42 . C41 . 1.388(3) yes
C42 . H421 . 0.944 no
C41 . C46 . 1.391(2) yes
C41 . H411 . 0.960 no
C46 . S47 . 1.7663(16) yes
S47 . O49 . 1.4379(13) yes
S47 . O48 . 1.4389(13) yes
S47 . C50 . 1.7273(17) yes
C50 . C53 . 1.500(2) yes
C50 . C52 . 1.521(2) yes
C50 . C51 . 1.501(2) yes
C53 . C52 . 1.494(2) yes
C53 . H531 . 0.948 no
C53 . H532 . 0.967 no
C52 . C51 . 1.496(2) yes
C52 . C54 . 1.472(2) yes
C51 . H511 . 0.961 no
C51 . H512 . 0.975 no
C54 . C59 . 1.394(2) yes
C54 . C55 . 1.400(2) yes
C59 . C58 . 1.390(2) yes
C59 . H591 . 0.945 no
C58 . C57 . 1.392(3) yes
C58 . H581 . 0.923 no
C57 . C56 . 1.392(3) yes
C57 . H571 . 0.921 no
C56 . C55 . 1.387(2) yes
C56 . H561 . 0.939 no
C55 . H551 . 0.917 no
loop_
_geom_angle_atom_site_label_1
_geom_angle_site_symmetry_1
_geom_angle_atom_site_label_2
_geom_angle_site_symmetry_2
_geom_angle_atom_site_label_3
_geom_angle_site_symmetry_3
_geom_angle
_geom_angle_publ_flag
C2 . C1 . C6 . 118.43(19) yes
C2 . C1 . H11 . 121.5 no
C6 . C1 . H11 . 120.0 no
C1 . C2 . C3 . 120.50(19) yes
C1 . C2 . H21 . 121.4 no
C3 . C2 . H21 . 118.1 no
C2 . C3 . C4 . 120.46(18) yes
C2 . C3 . H31 . 119.1 no
C4 . C3 . H31 . 120.4 no
C3 . C4 . C5 . 120.1(2) yes
C3 . C4 . H41 . 120.1 no
C5 . C4 . H41 . 119.8 no
C4 . C5 . C6 . 118.69(19) yes
C4 . C5 . H51 . 121.9 no
C6 . C5 . H51 . 119.4 no
C1 . C6 . C5 . 121.79(16) yes
C1 . C6 . S7 . 119.33(14) yes
C5 . C6 . S7 . 118.88(13) yes
C6 . S7 . O8 . 108.53(8) yes
C6 . S7 . O9 . 107.33(8) yes
O8 . S7 . O9 . 118.90(8) yes
C6 . S7 . C10 . 104.17(7) yes
O8 . S7 . C10 . 108.29(8) yes
O9 . S7 . C10 . 108.65(7) yes
S7 . C10 . C11 . 128.20(12) yes
S7 . C10 . C12 . 126.07(11) yes
C11 . C10 . C12 . 59.62(10) yes
S7 . C10 . C13 . 129.67(12) yes
C11 . C10 . C13 . 98.70(13) yes
C12 . C10 . C13 . 59.23(10) yes
C10 . C11 . C12 . 60.57(10) yes
C10 . C11 . H111 . 118.6 no
C12 . C11 . H111 . 119.2 no
C10 . C11 . H112 . 119.4 no
C12 . C11 . H112 . 117.4 no
H111 . C11 . H112 . 112.5 no
C10 . C12 . C11 . 59.81(10) yes
C10 . C12 . C13 . 60.02(10) yes
C11 . C12 . C13 . 99.38(13) yes
C10 . C12 . C14 . 132.92(14) yes
C11 . C12 . C14 . 132.16(14) yes
C13 . C12 . C14 . 127.56(14) yes
C10 . C13 . C12 . 60.75(10) yes
C10 . C13 . H131 . 119.9 no
C12 . C13 . H131 . 120.8 no
C10 . C13 . H132 . 116.7 no
C12 . C13 . H132 . 117.5 no
H131 . C13 . H132 . 112.2 no
C12 . C14 . C15 . 122.53(14) yes
C12 . C14 . C19 . 118.51(14) yes
C15 . C14 . C19 . 118.96(14) yes
C14 . C15 . C16 . 120.19(15) yes
C14 . C15 . H151 . 120.3 no
C16 . C15 . H151 . 119.5 no
C15 . C16 . C17 . 120.46(15) yes
C15 . C16 . H161 . 120.3 no
C17 . C16 . H161 . 119.2 no
C16 . C17 . C18 . 119.56(15) yes
C16 . C17 . H171 . 120.3 no
C18 . C17 . H171 . 120.1 no
C17 . C18 . C19 . 120.02(15) yes
C17 . C18 . H181 . 119.3 no
C19 . C18 . H181 . 120.7 no
C14 . C19 . C18 . 120.79(15) yes
C14 . C19 . H191 . 119.0 no
C18 . C19 . H191 . 120.2 no
C24 . C25 . C26 . 117.9(2) yes
C24 . C25 . H251 . 122.4 no
C26 . C25 . H251 . 119.6 no
C25 . C24 . C23 . 120.3(2) yes
C25 . C24 . H241 . 120.2 no
C23 . C24 . H241 . 119.6 no
C24 . C23 . C22 . 120.90(19) yes
C24 . C23 . H231 . 120.2 no
C22 . C23 . H231 . 118.8 no
C23 . C22 . C21 . 120.2(2) yes
C23 . C22 . H221 . 120.6 no
C21 . C22 . H221 . 119.2 no
C22 . C21 . C26 . 118.4(2) yes
C22 . C21 . H211 . 121.1 no
C26 . C21 . H211 . 120.5 no
C25 . C26 . C21 . 122.30(17) yes
C25 . C26 . S27 . 118.59(14) yes
C21 . C26 . S27 . 119.11(14) yes
C26 . S27 . O28 . 108.44(8) yes
C26 . S27 . O29 . 107.64(8) yes
O28 . S27 . O29 . 119.00(8) yes
C26 . S27 . C30 . 103.39(8) yes
O28 . S27 . C30 . 108.49(8) yes
O29 . S27 . C30 . 108.76(8) yes
S27 . C30 . C33 . 129.41(12) yes
S27 . C30 . C32 . 127.92(12) yes
C33 . C30 . C32 . 59.46(10) yes
S27 . C30 . C31 . 129.26(13) yes
C33 . C30 . C31 . 98.83(13) yes
C32 . C30 . C31 . 59.85(10) yes
C30 . C33 . C32 . 60.52(10) yes
C30 . C33 . H331 . 117.2 no
C32 . C33 . H331 . 119.0 no
C30 . C33 . H332 . 118.0 no
C32 . C33 . H332 . 118.8 no
H331 . C33 . H332 . 113.4 no
C30 . C32 . C33 . 60.02(10) yes
C30 . C32 . C31 . 59.85(10) yes
C33 . C32 . C31 . 99.21(13) yes
C30 . C32 . C34 . 132.58(14) yes
C33 . C32 . C34 . 128.32(14) yes
C31 . C32 . C34 . 131.51(15) yes
C32 . C31 . C30 . 60.30(10) yes
C32 . C31 . H311 . 118.3 no
C30 . C31 . H311 . 119.3 no
C32 . C31 . H312 . 118.3 no
C30 . C31 . H312 . 118.8 no
H311 . C31 . H312 . 112.6 no
C32 . C34 . C39 . 119.08(15) yes
C32 . C34 . C35 . 121.76(15) yes
C39 . C34 . C35 . 119.15(15) yes
C34 . C39 . C38 . 120.89(15) yes
C34 . C39 . H391 . 117.7 no
C38 . C39 . H391 . 121.4 no
C39 . C38 . C37 . 119.73(15) yes
C39 . C38 . H381 . 120.5 no
C37 . C38 . H381 . 119.8 no
C38 . C37 . C36 . 119.82(15) yes
C38 . C37 . H371 . 120.1 no
C36 . C37 . H371 . 120.1 no
C37 . C36 . C35 . 120.30(15) yes
C37 . C36 . H361 . 120.7 no
C35 . C36 . H361 . 119.0 no
C34 . C35 . C36 . 120.10(15) yes
C34 . C35 . H351 . 120.4 no
C36 . C35 . H351 . 119.4 no
C44 . C45 . C46 . 118.85(19) yes
C44 . C45 . H451 . 120.4 no
C46 . C45 . H451 . 120.7 no
C45 . C44 . C43 . 119.9(2) yes
C45 . C44 . H441 . 120.0 no
C43 . C44 . H441 . 120.1 no
C44 . C43 . C42 . 120.66(18) yes
C44 . C43 . H431 . 120.7 no
C42 . C43 . H431 . 118.6 no
C43 . C42 . C41 . 120.0(2) yes
C43 . C42 . H421 . 120.5 no
C41 . C42 . H421 . 119.5 no
C42 . C41 . C46 . 118.82(19) yes
C42 . C41 . H411 . 121.9 no
C46 . C41 . H411 . 119.3 no
C41 . C46 . C45 . 121.80(16) yes
C41 . C46 . S47 . 119.19(13) yes
C45 . C46 . S47 . 118.99(13) yes
C46 . S47 . O49 . 107.70(7) yes
C46 . S47 . O48 . 108.01(8) yes
O49 . S47 . O48 . 119.24(8) yes
C46 . S47 . C50 . 103.81(8) yes
O49 . S47 . C50 . 108.92(8) yes
O48 . S47 . C50 . 108.10(8) yes
S47 . C50 . C53 . 129.14(13) yes
S47 . C50 . C52 . 125.49(12) yes
C53 . C50 . C52 . 59.29(11) yes
S47 . C50 . C51 . 128.10(13) yes
C53 . C50 . C51 . 98.91(14) yes
C52 . C50 . C51 . 59.36(11) yes
C50 . C53 . C52 . 61.05(11) yes
C50 . C53 . H531 . 118.8 no
C52 . C53 . H531 . 120.3 no
C50 . C53 . H532 . 118.1 no
C52 . C53 . H532 . 118.2 no
H531 . C53 . H532 . 111.9 no
C50 . C52 . C53 . 59.66(11) yes
C50 . C52 . C51 . 59.67(11) yes
C53 . C52 . C51 . 99.37(14) yes
C50 . C52 . C54 . 132.60(14) yes
C53 . C52 . C54 . 128.15(15) yes
C51 . C52 . C54 . 131.35(16) yes
C50 . C51 . C52 . 60.98(11) yes
C50 . C51 . H511 . 118.3 no
C52 . C51 . H511 . 119.2 no
C50 . C51 . H512 . 118.4 no
C52 . C51 . H512 . 118.3 no
H511 . C51 . H512 . 112.6 no
C52 . C54 . C59 . 119.45(15) yes
C52 . C54 . C55 . 121.57(15) yes
C59 . C54 . C55 . 118.96(15) yes
C54 . C59 . C58 . 120.63(17) yes
C54 . C59 . H591 . 120.5 no
C58 . C59 . H591 . 118.8 no
C59 . C58 . C57 . 120.21(16) yes
C59 . C58 . H581 . 119.9 no
C57 . C58 . H581 . 119.9 no
C58 . C57 . C56 . 119.36(16) yes
C58 . C57 . H571 . 120.3 no
C56 . C57 . H571 . 120.4 no
C57 . C56 . C55 . 120.61(17) yes
C57 . C56 . H561 . 119.0 no
C55 . C56 . H561 . 120.4 no
C54 . C55 . C56 . 120.22(16) yes
C54 . C55 . H551 . 120.0 no
C56 . C55 . H551 . 119.8 no
loop_
_geom_hbond_atom_site_label_D
_geom_hbond_site_symmetry_D
_geom_hbond_atom_site_label_H
_geom_hbond_site_symmetry_H
_geom_hbond_atom_site_label_A
_geom_hbond_site_symmetry_A
_geom_hbond_angle_DHA
_geom_hbond_distance_DH
_geom_hbond_distance_HA
_geom_hbond_distance_DA
_geom_hbond_publ_flag
C17 . H171 . O29 . 134 0.94 2.51 3.234(3) yes
C33 . H331 . O28 1_455 134 0.97 2.50 3.257(3) yes
C37 . H371 . O9 1_655 129 0.94 2.54 3.217(3) yes
C53 . H532 . O48 1_455 139 0.97 2.51 3.302(3) yes


_iucr_refine_instructions_details 
;
#
# Punched on 26/11/19 at 13:29:35
#
#LIST     12                                                                    
BLOCK SCALE X'S  U'S 
CONT ENANTIO 
RIDE C   (   1,X'S) H   (  11,X'S) 
RIDE C   (   2,X'S) H   (  21,X'S) 
RIDE C   (   3,X'S) H   (  31,X'S) 
RIDE C   (   4,X'S) H   (  41,X'S) 
RIDE C   (   5,X'S) H   (  51,X'S) 
RIDE C   (  11,X'S) H   ( 111,X'S) H   ( 112,X'S) 
RIDE C   (  13,X'S) H   ( 131,X'S) H   ( 132,X'S) 
RIDE C   (  15,X'S) H   ( 151,X'S) 
RIDE C   (  16,X'S) H   ( 161,X'S) 
RIDE C   (  17,X'S) H   ( 171,X'S) 
RIDE C   (  18,X'S) H   ( 181,X'S) 
RIDE C   (  19,X'S) H   ( 191,X'S) 
RIDE C   (  25,X'S) H   ( 251,X'S) 
RIDE C   (  24,X'S) H   ( 241,X'S) 
RIDE C   (  23,X'S) H   ( 231,X'S) 
RIDE C   (  22,X'S) H   ( 221,X'S) 
RIDE C   (  21,X'S) H   ( 211,X'S) 
RIDE C   (  33,X'S) H   ( 331,X'S) H   ( 332,X'S) 
RIDE C   (  31,X'S) H   ( 311,X'S) H   ( 312,X'S) 
RIDE C   (  39,X'S) H   ( 391,X'S) 
RIDE C   (  38,X'S) H   ( 381,X'S) 
RIDE C   (  37,X'S) H   ( 371,X'S) 
RIDE C   (  36,X'S) H   ( 361,X'S) 
RIDE C   (  35,X'S) H   ( 351,X'S) 
RIDE C   (  45,X'S) H   ( 451,X'S) 
RIDE C   (  44,X'S) H   ( 441,X'S) 
RIDE C   (  43,X'S) H   ( 431,X'S) 
RIDE C   (  42,X'S) H   ( 421,X'S) 
RIDE C   (  41,X'S) H   ( 411,X'S) 
RIDE C   (  53,X'S) H   ( 531,X'S) H   ( 532,X'S) 
RIDE C   (  51,X'S) H   ( 511,X'S) H   ( 512,X'S) 
RIDE C   (  59,X'S) H   ( 591,X'S) 
RIDE C   (  58,X'S) H   ( 581,X'S) 
RIDE C   (  57,X'S) H   ( 571,X'S) 
RIDE C   (  56,X'S) H   ( 561,X'S) 
RIDE C   (  55,X'S) H   ( 551,X'S) 
END                                                                             
#
# Punched on 26/11/19 at 13:29:35
#
#LIST     16                                                                    
NO 
REM   HREST   START (DO NOT REMOVE THIS LINE) 
REM   HREST   END (DO NOT REMOVE THIS LINE) 
END                                                                             
;
####################################################################### 
# 
# This file contains crystal structure data downloaded from the 
# Cambridge Structural Database (CSD) hosted by the Cambridge 
# Crystallographic Data Centre (CCDC).
# 
# Full information about CCDC data access policies and citation 
# guidelines are available at http://www.ccdc.cam.ac.uk/access/V1 
# 
# Audit and citation data items may have been added by the CCDC. 
# Please retain this information to preserve the provenance of 
# this file and to allow appropriate attribution of the data. 
# 
#######################################################################

data_18
_database_code_depnum_ccdc_archive 'CCDC 2074463'
loop_
_audit_author_name
_audit_author_address
'Kirsten Christensen'
;University of Oxford
United Kingdom
;
_audit_update_record             
;
2021-03-31 deposited with the CCDC.	2021-04-27 downloaded from the CCDC.
;
#==============================================================================
_audit_creation_date             2020-03-13
_audit_creation_method           'CRYSTALS_ver_14.61_build_7453 '

_oxford_structure_analysis_title 7304
_chemical_name_systematic        .
_chemical_melting_point          'not measured'


_cell_length_a                   5.91440(10)
_cell_length_b                   16.5154(2)
_cell_length_c                   14.7712(2)
_cell_angle_alpha                90
_cell_angle_beta                 95.2702(14)
_cell_angle_gamma                90
_cell_volume                     1436.73(4)

_symmetry_cell_setting           monoclinic
_symmetry_space_group_name_H-M   'P 21/n '
_symmetry_space_group_name_Hall  '-P 2yn'
loop_
_symmetry_equiv_pos_as_xyz
x,y,z
-x,-y,-z
x+1/2,-y+1/2,z+1/2
-x+1/2,y+1/2,-z+1/2

loop_
_atom_type_symbol
_atom_type_scat_dispersion_real
_atom_type_scat_dispersion_imag
_atom_type_scat_Cromer_Mann_a1
_atom_type_scat_Cromer_Mann_b1
_atom_type_scat_Cromer_Mann_a2
_atom_type_scat_Cromer_Mann_b2
_atom_type_scat_Cromer_Mann_a3
_atom_type_scat_Cromer_Mann_b3
_atom_type_scat_Cromer_Mann_a4
_atom_type_scat_Cromer_Mann_b4
_atom_type_scat_Cromer_Mann_c
_atom_type_scat_source
C 0.0181 0.0091 2.3100 20.8439 1.0200 10.2075 1.5886 0.5687 0.8650 51.6512
0.2156 'International Tables Vol C 4.2.6.8 and 6.1.1.4'
H 0.0000 0.0000 0.4930 10.5109 0.3229 26.1257 0.1402 3.1424 0.0408 57.7998
0.0030 'International Tables Vol C 4.2.6.8 and 6.1.1.4'
O 0.0492 0.0322 3.0485 13.2771 2.2868 5.7011 1.5463 0.3239 0.8670 32.9089
0.2508 'International Tables Vol C 4.2.6.8 and 6.1.1.4'
S 0.3331 0.5567 6.9053 1.4679 5.2034 22.2151 1.4379 0.2536 1.5863 56.1720
0.8669 'International Tables Vol C 4.2.6.8 and 6.1.1.4'


_cell_formula_units_Z            4

# Given Formula = C17 H16 O2 S1 
# Dc =      1.31 Fooo =    600.00 Mu =     19.81 M =    284.38
# Found Formula = C17 H16 O2 S1 
# Dc =      1.31 FOOO =    600.00 Mu =     19.81 M =    284.38

_chemical_formula_sum            'C17 H16 O2 S'
_chemical_formula_moiety         'C17 H16 O2 S'
_chemical_compound_source        .
_chemical_formula_weight         284.38


_cell_measurement_reflns_used    7909
_cell_measurement_theta_min      2.67
_cell_measurement_theta_max      77.11
_cell_measurement_temperature    150

_exptl_crystal_description       needles
_exptl_crystal_colour            clear_pale_colourless
_exptl_crystal_size_min          0.08
_exptl_crystal_size_mid          0.10
_exptl_crystal_size_max          0.25

_exptl_crystal_density_diffrn    1.315
_exptl_crystal_density_meas      'not measured'
_exptl_crystal_density_method    'not measured'
# Non-dispersive F(000): 
_exptl_crystal_F_000             600
_exptl_absorpt_coefficient_mu    1.981

# Sheldrick geometric approximatio 0.82 0.85 
_exptl_absorpt_correction_type   multi-scan
_exptl_absorpt_process_details   
; 
 CrysAlisPro (Rigaku Oxford Diffraction, 2017) 
;
_exptl_absorpt_correction_T_min  0.77
_exptl_absorpt_correction_T_max  0.85
_diffrn_measurement_device_type  'Oxford Diffraction SuperNova'
_diffrn_measurement_device       Area
_diffrn_radiation_monochromator  'focussing mirrors'
_diffrn_radiation_type           'Cu K\a'
_diffrn_radiation_wavelength     1.54184
_diffrn_measurement_method       \w

# If a reference occurs more than once, delete the author 
# and date from subsequent references. 
_computing_data_collection       'SuperNova, (Oxford Diffraction, 2010)'
_computing_cell_refinement       
; 
 CrysAlisPro (Rigaku Oxford Diffraction, 2017) 
;
_computing_data_reduction        
; 
 CrysAlisPro (Rigaku Oxford Diffraction, 2017) 
;
_computing_structure_solution    'Superflip (Palatinus & Chapuis, 2007)'
_computing_structure_refinement  'CRYSTALS (Betteridge et al., 2003)'
_computing_publication_material  'CRYSTALS (Betteridge et al., 2003)'
_computing_molecular_graphics    'CAMERON (Watkin et al., 1996)'

_diffrn_standards_interval_time  .
_diffrn_standards_interval_count .
_diffrn_standards_number         0
_diffrn_standards_decay_%        .

_diffrn_ambient_temperature      150
_diffrn_reflns_number            11872
_diffrn_reflns_av_unetI/netI     0.025
_reflns_number_total             3022
_diffrn_reflns_av_R_equivalents  0.022
_diffrn_reflns_av_sigmaI/netI    0.0248
# Number of reflections with Friedels Law is 3022 
# Theoretical number of reflections is about 6082 

_diffrn_reflns_theta_min         4.025
_diffrn_reflns_theta_max         77.086
_diffrn_measured_fraction_theta_max 0.991

_diffrn_reflns_theta_full        75.545
_diffrn_measured_fraction_theta_full 0.996


_diffrn_reflns_limit_h_min       -7
_diffrn_reflns_limit_h_max       7
_diffrn_reflns_limit_k_min       -13
_diffrn_reflns_limit_k_max       20
_diffrn_reflns_limit_l_min       -18
_diffrn_reflns_limit_l_max       18
_reflns_limit_h_min              -7
_reflns_limit_h_max              7
_reflns_limit_k_min              0
_reflns_limit_k_max              20
_reflns_limit_l_min              0
_reflns_limit_l_max              18

_oxford_diffrn_Wilson_B_factor   2.02
_oxford_diffrn_Wilson_scale      0.02

_atom_sites_solution_primary     other #heavy,direct,difmap,geom,iterative
# _atom_sites_solution_secondary  difmap
_atom_sites_solution_hydrogens   difmap

_refine_diff_density_min         -0.33
_refine_diff_density_max         0.35


# The current dictionary definitions do not cover the 
# situation where the reflections used for refinement were 
# selected by a user-defined sigma threshold 

# Explicitly named reflections are ALWAYS excluded from R&wR 

# The values actually used during refinement 
# These are labelled "all" for compatibility with PLATON 
_oxford_refine_reflns_threshold_expression_ref I>-3.0\s(I)
_refine_ls_number_restraints     0
_refine_ls_number_parameters     182
_refine_ls_number_reflns         3022
_oxford_refine_ls_R_factor_ref   0.0308
_refine_ls_R_factor_all          0.0308
_refine_ls_wR_factor_ref         0.0820 #Calculated the Oxford way
_refine_ls_wR_factor_all         0.0820
_refine_ls_goodness_of_fit_ref   1.0022
_refine_ls_shift/su_max          0.0005902
_refine_ls_shift/su_mean         0.0000336


# Computed with no filters except I/sigma = -10 
_oxford_reflns_number_all        3022
_oxford_refine_ls_R_factor_all   0.0308
_oxford_refine_ls_wR_factor_all  0.0820

# Computed with no filters except I/sigma = +2 a la SHELX 
_reflns_threshold_expression     I>2.0\s(I)
_reflns_number_gt                2881
_refine_ls_R_factor_gt           0.0295
_refine_ls_wR_factor_gt          0.0806


_refine_ls_structure_factor_coef Fsqd
_refine_ls_matrix_type           full
_refine_ls_hydrogen_treatment    constr #undef, noref, refall,
# refxyz, refU, constr or mixed
_refine_ls_weighting_scheme      calc
_refine_ls_weighting_details     
;
 Method= Modified Sheldrick 
 w=1/[\s^2^(F^2^) + ( 0.05P)^2^ + 0.49P] 
 ,where P=(max(Fo^2^,0) + 2Fc^2^)/3 
;

# Uequiv = arithmetic mean of Ui i.e. Ueqiv = (U1+U2+U3)/3

# Replace last . with number of unfound hydrogen atoms attached to an atom.

# ..._refinement_flags_... 
# . no refinement constraints           S special position constraint on site
# G rigid group refinement of site      R riding atom
# D distance or angle restraint on site T thermal displacement constraints
# U Uiso or Uij restraint (rigid bond)  P partial occupancy constraint


loop_
_atom_site_label
_atom_site_type_symbol
_atom_site_fract_x
_atom_site_fract_y
_atom_site_fract_z
_atom_site_U_iso_or_equiv
_atom_site_occupancy
_atom_site_adp_type
_atom_site_refinement_flags_posn
_atom_site_refinement_flags_adp
_atom_site_refinement_flags_occupancy
_atom_site_disorder_assembly
_atom_site_disorder_group
_atom_site_attached_hydrogens
C1 C 0.5382(2) 0.27781(7) -0.06551(8) 0.0254 1.0000 Uani . . . . . .
C2 C 0.5655(2) 0.26265(8) -0.15637(9) 0.0313 1.0000 Uani . . . . . .
C3 C 0.3917(3) 0.28093(8) -0.22289(8) 0.0347 1.0000 Uani . . . . . .
C4 C 0.1904(2) 0.31478(8) -0.19943(9) 0.0344 1.0000 Uani . . . . . .
C5 C 0.1600(2) 0.32959(7) -0.10908(9) 0.0274 1.0000 Uani . . . . . .
C6 C 0.33439(19) 0.31050(7) -0.04282(7) 0.0213 1.0000 Uani . . . . . .
S7 S 0.29589(5) 0.328391(16) 0.072523(18) 0.0230 1.0000 Uani . . . . . .
O8 O 0.05579(16) 0.33112(6) 0.08202(7) 0.0340 1.0000 Uani . . . . . .
O9 O 0.43643(18) 0.27225(6) 0.12649(6) 0.0369 1.0000 Uani . . . . . .
C10 C 0.40322(19) 0.42471(7) 0.09221(8) 0.0242 1.0000 Uani . . . . . .
C11 C 0.6379(2) 0.44924(8) 0.12884(9) 0.0318 1.0000 Uani . . . . . .
C12 C 0.44285(19) 0.46730(7) 0.18348(8) 0.0252 1.0000 Uani . . . . . .
C13 C 0.2815(2) 0.50209(7) 0.10944(8) 0.0283 1.0000 Uani . . . . . .
C14 C 0.4064(2) 0.44458(7) 0.27714(8) 0.0247 1.0000 Uani . . . . . .
C15 C 0.2088(2) 0.46685(8) 0.31555(8) 0.0305 1.0000 Uani . . . . . .
C16 C 0.1815(2) 0.44832(9) 0.40555(9) 0.0349 1.0000 Uani . . . . . .
C17 C 0.3499(3) 0.40834(8) 0.46028(9) 0.0335 1.0000 Uani . . . . . .
C18 C 0.5460(3) 0.38636(8) 0.42146(9) 0.0356 1.0000 Uani . . . . . .
C19 C 0.5750(2) 0.40392(8) 0.33145(9) 0.0310 1.0000 Uani . . . . . .
C20 C 0.3235(3) 0.39024(9) 0.55854(9) 0.0468 1.0000 Uani . . . . . .
H11 H 0.6575 0.2660 -0.0198 0.0332 1.0000 Uiso R . . . . .
H21 H 0.7005 0.2387 -0.1717 0.0380 1.0000 Uiso R . . . . .
H31 H 0.4101 0.2690 -0.2846 0.0415 1.0000 Uiso R . . . . .
H41 H 0.0743 0.3266 -0.2436 0.0413 1.0000 Uiso R . . . . .
H51 H 0.0244 0.3515 -0.0924 0.0348 1.0000 Uiso R . . . . .
H111 H 0.7112 0.4937 0.0978 0.0383 1.0000 Uiso R . . . . .
H112 H 0.7398 0.4067 0.1505 0.0373 1.0000 Uiso R . . . . .
H131 H 0.3284 0.5505 0.0790 0.0350 1.0000 Uiso R . . . . .
H132 H 0.1157 0.4996 0.1167 0.0330 1.0000 Uiso R . . . . .
H151 H 0.0904 0.4945 0.2797 0.0378 1.0000 Uiso R . . . . .
H161 H 0.0461 0.4636 0.4304 0.0416 1.0000 Uiso R . . . . .
H181 H 0.6637 0.3585 0.4582 0.0447 1.0000 Uiso R . . . . .
H191 H 0.7115 0.3888 0.3060 0.0374 1.0000 Uiso R . . . . .
H202 H 0.4159 0.3450 0.5781 0.0716 1.0000 Uiso R . . . . .
H203 H 0.3667 0.4359 0.5970 0.0708 1.0000 Uiso R . . . . .
H201 H 0.1678 0.3775 0.5681 0.0706 1.0000 Uiso R . . . . .
loop_
_atom_site_aniso_label
_atom_site_aniso_U_11
_atom_site_aniso_U_22
_atom_site_aniso_U_33
_atom_site_aniso_U_23
_atom_site_aniso_U_13
_atom_site_aniso_U_12
C1 0.0262(5) 0.0248(5) 0.0254(6) 0.0014(4) 0.0028(4) 0.0019(4)
C2 0.0374(6) 0.0280(6) 0.0299(6) -0.0020(5) 0.0113(5) 0.0014(5)
C3 0.0544(8) 0.0292(6) 0.0211(6) -0.0028(5) 0.0060(5) -0.0024(6)
C4 0.0452(7) 0.0315(6) 0.0243(6) -0.0014(5) -0.0092(5) 0.0011(5)
C5 0.0283(6) 0.0247(6) 0.0283(6) -0.0018(4) -0.0023(5) 0.0022(4)
C6 0.0259(5) 0.0179(5) 0.0200(5) -0.0004(4) 0.0018(4) -0.0017(4)
S7 0.02758(16) 0.02223(16) 0.01960(15) 0.00073(9) 0.00513(10) -0.00069(9)
O8 0.0304(5) 0.0373(5) 0.0363(5) -0.0053(4) 0.0139(4) -0.0074(4)
O9 0.0560(6) 0.0310(5) 0.0232(4) 0.0059(3) 0.0016(4) 0.0094(4)
C10 0.0253(5) 0.0260(5) 0.0218(5) -0.0027(4) 0.0053(4) -0.0011(4)
C11 0.0254(6) 0.0392(7) 0.0317(6) -0.0090(5) 0.0079(5) -0.0055(5)
C12 0.0245(5) 0.0258(5) 0.0258(6) -0.0062(4) 0.0045(4) -0.0025(4)
C13 0.0354(6) 0.0232(6) 0.0271(6) 0.0002(4) 0.0071(5) 0.0008(5)
C14 0.0275(5) 0.0226(5) 0.0239(5) -0.0065(4) 0.0021(4) -0.0026(4)
C15 0.0294(6) 0.0374(7) 0.0248(6) -0.0043(5) 0.0028(5) 0.0030(5)
C16 0.0381(7) 0.0409(7) 0.0268(6) -0.0067(5) 0.0087(5) -0.0036(6)
C17 0.0519(8) 0.0232(6) 0.0250(6) -0.0038(4) 0.0016(5) -0.0100(5)
C18 0.0484(8) 0.0235(6) 0.0331(7) -0.0015(5) -0.0059(6) 0.0015(5)
C19 0.0327(6) 0.0264(6) 0.0336(6) -0.0057(5) 0.0008(5) 0.0031(5)
C20 0.0803(11) 0.0341(7) 0.0258(7) -0.0007(5) 0.0034(7) -0.0138(7)

_refine_ls_extinction_coef       24(4)
_refine_ls_extinction_method     'Larson (1970), Equation 22'
_oxford_refine_ls_scale          6.49(16)
loop_
_geom_bond_atom_site_label_1
_geom_bond_site_symmetry_1
_geom_bond_atom_site_label_2
_geom_bond_site_symmetry_2
_geom_bond_distance
_geom_bond_publ_flag
C1 . C2 . 1.3892(17) yes
C1 . C6 . 1.3898(16) yes
C1 . H11 . 0.950 no
C2 . C3 . 1.3883(19) yes
C2 . H21 . 0.937 no
C3 . C4 . 1.388(2) yes
C3 . H31 . 0.948 no
C4 . C5 . 1.3846(18) yes
C4 . H41 . 0.924 no
C5 . C6 . 1.3912(16) yes
C5 . H51 . 0.934 no
C6 . S7 . 1.7644(11) yes
S7 . O8 . 1.4404(9) yes
S7 . O9 . 1.4367(9) yes
S7 . C10 . 1.7274(12) yes
C10 . C11 . 1.4986(16) yes
C10 . C12 . 1.5197(15) yes
C10 . C13 . 1.4999(16) yes
C11 . C12 . 1.4975(15) yes
C11 . H111 . 0.987 no
C11 . H112 . 0.961 no
C12 . C13 . 1.4983(17) yes
C12 . C14 . 1.4684(16) yes
C13 . H131 . 0.971 no
C13 . H132 . 0.998 no
C14 . C15 . 1.3941(16) yes
C14 . C19 . 1.3939(17) yes
C15 . C16 . 1.3881(18) yes
C15 . H151 . 0.955 no
C16 . C17 . 1.390(2) yes
C16 . H161 . 0.945 no
C17 . C18 . 1.389(2) yes
C17 . C20 . 1.5039(18) yes
C18 . C19 . 1.3868(19) yes
C18 . H181 . 0.959 no
C19 . H191 . 0.954 no
C20 . H202 . 0.955 no
C20 . H203 . 0.964 no
C20 . H201 . 0.967 no
loop_
_geom_angle_atom_site_label_1
_geom_angle_site_symmetry_1
_geom_angle_atom_site_label_2
_geom_angle_site_symmetry_2
_geom_angle_atom_site_label_3
_geom_angle_site_symmetry_3
_geom_angle
_geom_angle_publ_flag
C2 . C1 . C6 . 118.90(11) yes
C2 . C1 . H11 . 120.3 no
C6 . C1 . H11 . 120.8 no
C1 . C2 . C3 . 120.04(12) yes
C1 . C2 . H21 . 119.1 no
C3 . C2 . H21 . 120.9 no
C2 . C3 . C4 . 120.47(12) yes
C2 . C3 . H31 . 119.5 no
C4 . C3 . H31 . 120.0 no
C3 . C4 . C5 . 120.14(12) yes
C3 . C4 . H41 . 120.5 no
C5 . C4 . H41 . 119.3 no
C4 . C5 . C6 . 118.99(11) yes
C4 . C5 . H51 . 120.9 no
C6 . C5 . H51 . 120.1 no
C5 . C6 . C1 . 121.45(11) yes
C5 . C6 . S7 . 119.23(9) yes
C1 . C6 . S7 . 119.32(9) yes
C6 . S7 . O8 . 108.37(6) yes
C6 . S7 . O9 . 107.96(5) yes
O8 . S7 . O9 . 119.44(6) yes
C6 . S7 . C10 . 103.81(5) yes
O8 . S7 . C10 . 107.76(5) yes
O9 . S7 . C10 . 108.42(6) yes
S7 . C10 . C11 . 128.58(9) yes
S7 . C10 . C12 . 126.87(8) yes
C11 . C10 . C12 . 59.49(7) yes
S7 . C10 . C13 . 129.69(9) yes
C11 . C10 . C13 . 98.70(10) yes
C12 . C10 . C13 . 59.49(8) yes
C10 . C11 . C12 . 60.96(7) yes
C10 . C11 . H111 . 117.7 no
C12 . C11 . H111 . 119.7 no
C10 . C11 . H112 . 117.0 no
C12 . C11 . H112 . 117.2 no
H111 . C11 . H112 . 114.2 no
C10 . C12 . C11 . 59.56(7) yes
C10 . C12 . C13 . 59.60(8) yes
C11 . C12 . C13 . 98.82(10) yes
C10 . C12 . C14 . 133.91(10) yes
C11 . C12 . C14 . 130.10(11) yes
C13 . C12 . C14 . 130.31(10) yes
C10 . C13 . C12 . 60.91(8) yes
C10 . C13 . H131 . 117.5 no
C12 . C13 . H131 . 117.7 no
C10 . C13 . H132 . 118.3 no
C12 . C13 . H132 . 118.2 no
H131 . C13 . H132 . 114.2 no
C12 . C14 . C15 . 121.14(11) yes
C12 . C14 . C19 . 120.40(11) yes
C15 . C14 . C19 . 118.37(11) yes
C14 . C15 . C16 . 120.49(12) yes
C14 . C15 . H151 . 120.0 no
C16 . C15 . H151 . 119.5 no
C15 . C16 . C17 . 121.41(12) yes
C15 . C16 . H161 . 119.4 no
C17 . C16 . H161 . 119.2 no
C16 . C17 . C18 . 117.71(12) yes
C16 . C17 . C20 . 121.56(13) yes
C18 . C17 . C20 . 120.73(14) yes
C17 . C18 . C19 . 121.52(12) yes
C17 . C18 . H181 . 118.8 no
C19 . C18 . H181 . 119.7 no
C14 . C19 . C18 . 120.49(12) yes
C14 . C19 . H191 . 119.0 no
C18 . C19 . H191 . 120.5 no
C17 . C20 . H202 . 109.9 no
C17 . C20 . H203 . 111.6 no
H202 . C20 . H203 . 108.7 no
C17 . C20 . H201 . 111.6 no
H202 . C20 . H201 . 108.1 no
H203 . C20 . H201 . 106.7 no
loop_
_geom_hbond_atom_site_label_D
_geom_hbond_site_symmetry_D
_geom_hbond_atom_site_label_H
_geom_hbond_site_symmetry_H
_geom_hbond_atom_site_label_A
_geom_hbond_site_symmetry_A
_geom_hbond_angle_DHA
_geom_hbond_distance_DH
_geom_hbond_distance_HA
_geom_hbond_distance_DA
_geom_hbond_publ_flag
C4 . H41 . O9 3_454 124 0.92 2.59 3.1976(18) yes
C11 . H112 . O8 1_655 134 0.96 2.53 3.2720(18) yes


_iucr_refine_instructions_details 
;
#
# Punched on 13/03/20 at 15:18:22
#
#LIST     12                                                                    
BLOCK SCALE X'S  U'S 
CONT EXTPARAM 
RIDE C   (   1,X'S) H   (  11,X'S) 
RIDE C   (   2,X'S) H   (  21,X'S) 
RIDE C   (   3,X'S) H   (  31,X'S) 
RIDE C   (   4,X'S) H   (  41,X'S) 
RIDE C   (   5,X'S) H   (  51,X'S) 
RIDE C   (  11,X'S) H   ( 111,X'S) H   ( 112,X'S) 
RIDE C   (  13,X'S) H   ( 131,X'S) H   ( 132,X'S) 
RIDE C   (  15,X'S) H   ( 151,X'S) 
RIDE C   (  16,X'S) H   ( 161,X'S) 
RIDE C   (  18,X'S) H   ( 181,X'S) 
RIDE C   (  19,X'S) H   ( 191,X'S) 
RIDE C   (  20,X'S) H   ( 202,X'S) H   ( 203,X'S) H   ( 201,X'S) 
END                                                                             
#
# Punched on 13/03/20 at 15:18:22
#
#LIST     16                                                                    
NO 
REM   HREST   START (DO NOT REMOVE THIS LINE) 
REM   HREST   END (DO NOT REMOVE THIS LINE) 
END                                                                             
;
